# Supplementary material for: Increasing prevalence of a fluoroquinolone resistance mutation amongst Campylobacter jejuni isolates from four human infectious intestinal disease studies in the United Kingdom
Source: PLoS One. 2020 Jan 30;15(1):e0227535. doi: 10.1371/journal.pone.0227535 (PMC6992184; doi:10.1371/journal.pone.0227535)
Supplement: S1 Table — (XLSX) [file pone.0227535.s001.xlsx]

## Sheet: FigureS1
Supplementary Table 1: A summary of the C. jejuni WGS data generated and the extracted MLST profiles (for all four studies).
Isolates from each of the four studies can be identified by the initial letter of their identification number: C, IID1; H, IID2, E, ENIGMA, I, INTEGRATE
				MLST information									Assembly Information										BUSCO information
Isolate	Study	Study Accession	Sample Accession	aspA	glnA	gltA	glyA	pgm	tkt	uncA	ST	clonal complex	#Sequences	TotalLength(bp)	N50 (number)	N50 (bp)	Depth of coverage of assembled contigs		R1 average read length (bp)	R2 average read length (bp)	Number of Reads	Sequencing depth (Mbp)	Complete BUSCOs (%)	Duplicated BUSCOs (%)	Fragmented BUSCOs (%)	Missing BUSCOs (%)
C031283	IID1	PRJEB7116	ERS619919	2	1	12	3	2	1	5	50	ST-21 complex	71	1820371	4	106532	54.72	333.246	96.0012	96.5487	3461400	333.246	99.7	0	0.3	0
C031284	IID1	PRJEB7116	ERS660895	2	1	1	3	7	1	5	104	ST-21 complex	39	1683364	3	153932	169.4	609.127	124.462	123.994	4903300	609.127	99.6	0.3	0.3	0.1
C031285	IID1	PRJEB7116	ERS619964	2	1	1	3	7	1	5	104	ST-21 complex	37	1682838	4	153932	21.36	139.367	92.0945	93.83	1499180	139.367	99.7	0	0.3	0
C031286	IID1	PRJEB7116	ERS619916	2	4	5	2	2	1	5	227	ST-206 complex	41	1693905	2	230298	32.56	175.798	97.2655	96.9321	1810508	175.798	99.6	0.3	0.3	0.1
C031287	IID1	PRJEB7116	ERS619991	2	4	1	2	7	51	5	205	ST-48 complex	27	1680673	2	335205	13.83	76.6299	96.5553	96.5274	793752	76.6299	99.7	0	0.3	0
C031288	IID1	PRJEB7116	ERS619980	8	1	6	3	2	1	1	44	ST-21 complex	373	1885405	3	188170	55.77	308.597	97.9211	97.0157	3166126	308.597	99.7	3.4	0.3	0
C031289	IID1	PRJEB7116	ERS618021	2	4	1	4	19	62	5	475	ST-48 complex	76	1691315	5	114846	33.61	251.174	89.9304	95.6495	2706914	251.174	99.6	0.3	0.3	0.1
C031290	IID1	PRJEB7116	ERS619975	9	2	4	62	4	5	6	257	ST-257 complex	25	1693458	2	292249	56.9	297.214	97.8855	97.0486	3049370	297.213	99.7	0	0.3	0
C031291	IID1	PRJEB7116	ERS660947	9	25	2	10	22	3	6	52	ST-52 complex	24	1646146	2	339276	138.36	486.288	124.412	124.031	3914696	486.289	99.7	0	0.3	0
C031292	IID1	PRJEB7116	ERS619902	8	10	2	2	11	12	6	354	ST-354 complex	97	1756936	4	207491	21.81	144.15	92.7156	94.1122	1543136	144.15	99.6	0.3	0.3	0.1
C031293	IID1	PRJEB7116	ERS619971	2	1	12	3	2	1	5	50	ST-21 complex	65	1814810	4	106531	68.43	417.578	95.9664	96.4446	4340478	417.578	99.7	0	0.3	0
C031294	IID1	PRJEB7116	ERS619978	4	7	10	4	1	7	1	45	ST-45 complex	26	1616177	2	298745	12.62	70.3831	95.2726	95.5434	737706	70.383	99.7	0	0.3	0
C031295	IID1	PRJEB7116	ERS619988	8	1	6	3	2	1	1	44	ST-21 complex	98	1663125	3	188160	32.51	172.998	97.2472	96.7482	1783530	172.998	99.6	0.3	0.3	0.1
C031296	IID1	PRJEB7116	ERS619952	9	2	4	62	4	5	6	257	ST-257 complex	41	1742948	3	269407	266.94	1414.93	98.6674	97.4607	14428586	1414.93	99.6	0.3	0.3	0.1
C031298	IID1	PRJEB7116	ERS619984	9	2	4	62	4	5	6	257	ST-257 complex	117	1759629	4	158409	10.74	59.8879	97.5337	96.7649	616452	59.8879	99.7	0	0.3	0
C031299	IID1	PRJEB7116	ERS619940	2	1	21	3	2	1	5	53	ST-21 complex	35	1668341	2	298209	99.29	502.996	98.5302	97.2358	5138754	502.997	99.6	0.3	0.3	0.1
C031300	IID1	PRJEB7116	ERS619982	2	1	1	3	2	1	5	21	ST-21 complex	28	1671837	3	189395	52.07	263.356	98.6001	97.4149	2687106	263.357	99.6	0.3	0.3	0.1
C031302	IID1	PRJEB7116	ERS619942	57	17	2	2	11	12	6	324	ST-354 complex	382	1798053	6	102555	21.03	181.466	89.7822	92.1664	1994700	181.466	99.3	0	0.3	0.4
C031303	IID1	PRJEB7116	ERS619928	9	2	4	62	4	5	6	257	ST-257 complex	25	1690229	2	285844	36.26	186.167	98.6493	97.2786	1900366	186.167	99.7	0	0.3	0
C031305	IID1	PRJEB7116	ERS619900	9	30	2	2	89	59	6	535	ST-460 complex	43	1725578	3	258404	42.9	224.282	98.7631	97.58	2284592	224.282	99.6	0.3	0.3	0.1
C031306	IID1	PRJEB7116	ERS619948	9	2	4	62	4	5	6	257	ST-257 complex	59	1746433	2	330044	26.93	143.47	98.6645	97.2793	1464404	143.47	99.7	0	0.3	0
C031307	IID1	PRJEB7116	ERS618052	4	7	10	4	1	7	1	45	ST-45 complex	36	1660852	4	184090	72.54	354.04	99.1951	98.4605	3582394	354.04	98.9	0.3	0.3	0.8
C031308	IID1	PRJEB7116	ERS660902	8	30	2	2	11	12	6	5664	ST-354 complex	37	1761189	4	180199	135.47	510.149	124.377	123.967	4108412	510.149	99.7	0	0.3	0
C031309	IID1	PRJEB7116	ERS619960	1	3	6	4	3	3	3	22	ST-22 complex	29	1657807	3	184879	37.74	189.826	98.8073	97.3538	1935410	189.826	99.7	0	0.3	0
C031311	IID1	PRJEB7116	ERS618059	2	4	1	2	7	1	5	48	ST-48 complex	30	1654498	2	463659	45.23	218.433	99.3915	98.4141	2208566	218.433	99.7	0	0.3	0
C031312	IID1	PRJEB7116	ERS619910	1	2	42	4	90	25	8	587	ST-362 complex	22	2042031	2	558392	54.7	273.124	98.8899	97.9273	2775414	273.125	99.3	0	0.7	0
C031313	IID1	PRJEB7116	ERS619993	4	7	10	4	1	7	1	45	ST-45 complex	54	1617197	4	183556	510.18	2475.67	98.863	97.5686	25206472	2475.67	99	0	0.3	0.7
C031316	IID1	PRJEB7116	ERS618018	55	21	2	71	11	37	3	2133	Not available	22	1612298	2	288886	80.78	383.146	99.3854	98.5103	3872196	383.146	99.7	0	0.3	0
C031317	IID1	PRJEB7116	ERS618024	9	2	4	62	4	5	6	257	ST-257 complex	25	1767236	3	288032	80.97	404.984	99.2467	98.4473	4097076	404.984	99.6	0.3	0.3	0.1
C031318	IID1	PRJEB7116	ERS619932	2	1	5	3	2	1	5	19	ST-21 complex	27	1620537	3	189396	57.23	279.901	98.8256	97.5992	2849956	279.901	99.6	0.3	0.3	0.1
C031319	IID1	PRJEB7116	ERS619966	4	7	10	4	1	7	1	45	ST-45 complex	36	1657134	2	331755	64.92	327.121	98.7484	97.7807	3328984	327.121	99.6	0.3	0.3	0.1
C031320	IID1	PRJEB7116	ERS619958	1	6	22	24	12	28	1	132	ST-508 complex	28	1657888	3	190063	62.44	311.115	98.8026	97.7231	3166142	311.114	98.9	0.3	0.3	0.8
C031321	IID1	PRJEB7116	ERS619905	3	1	5	17	11	11	6	49	ST-49 complex	41	1661817	4	179180	72.37	364.175	98.7296	97.6475	3708930	364.174	99.7	0	0.3	0
C031322	IID1	PRJEB7116	ERS619918	4	7	10	4	1	7	1	45	ST-45 complex	37	1604331	4	205201	73.6	356.983	98.8332	97.4689	3637078	356.983	99.7	0	0.3	0
C031324	IID1	PRJEB7116	ERS618013	2	4	2	4	19	3	6	658	ST-658 complex	30	1618499	2	285463	92.67	451.505	98.8482	98.4371	4577178	451.505	99.6	0.3	0.3	0.1
C031325	IID1	PRJEB7116	ERS618048	1	3	6	4	3	3	3	22	ST-22 complex	56	1614310	3	184856	46.92	257.465	95.2014	97.2637	2675450	257.465	99.7	0	0.3	0
C031326	IID1	PRJEB7116	ERS619906	2	59	4	38	17	12	35	433	ST-433 complex	63	1862794	4	179470	16.9	150.883	87.1203	91.1672	1692578	150.883	98.7	0.7	0.7	0.6
C031327	IID1	PRJEB7116	ERS619981	9	2	4	62	4	5	6	257	ST-257 complex	29	1699663	2	292210	50.92	272.781	97.6166	96.8087	2806026	272.781	99.6	0.3	0.3	0.1
C031328	IID1	PRJEB7116	ERS618061	9	21	2	10	86	3	6	2085	ST-52 complex	55	1750794	3	292763	60.72	327.806	97.8007	97.9637	3348984	327.806	99.7	0	0.3	0
C031330	IID1	PRJEB7116	ERS618031	3	1	5	17	11	11	6	49	ST-49 complex	40	1669716	3	177057	55.38	275.883	99.0487	98.2925	2796004	275.883	99.6	0.3	0.3	0.1
C031331	IID1	PRJEB7116	ERS618014	7	112	5	62	11	67	6	2324	Not available	63	1725144	3	265478	61.99	323.956	98.8905	98.2321	3286856	323.957	99.6	0.3	0.3	0.1
C031447	IID1	PRJEB7116	ERS619904	2	4	1	2	7	1	5	48	ST-48 complex	37	1649168	2	297209	54.59	273.088	98.7082	97.7185	2780554	273.087	99.6	0.3	0.3	0.1
C031448	IID1	PRJEB7116	ERS619989	2	1	1	3	2	1	5	21	ST-21 complex	65	1718469	3	189382	65.55	343.592	98.3247	97.3173	3512458	343.592	99.7	0	0.3	0
C031449	IID1	PRJEB7116	ERS618054	2	1	1	3	2	1	5	21	ST-21 complex	44	1673927	3	154087	134.25	663.378	99.231	98.1575	6721542	663.377	99.7	0	0.3	0
C031450	IID1	PRJEB7116	ERS619953	9	2	4	62	4	5	6	257	ST-257 complex	15	1697158	2	292217	31.51	160.188	98.986	97.4935	1630580	160.188	99.6	0.3	0.3	0.1
C031451	IID1	PRJEB7116	ERS660929	2	1	1	5	2	1	5	47	ST-21 complex	23	1618349	2	299165	160.71	556.5	124.47	124.104	4477528	556.499	99.6	0.3	0.3	0.1
C031452	IID1	PRJEB7116	ERS619951	2	59	4	38	17	12	35	433	ST-433 complex	90	1756448	4	217820	23.56	135.908	96.1954	96.4733	1410796	135.908	99	0	0.3	0.7
C031453	IID1	PRJEB7116	ERS618028	9	2	4	62	4	5	6	257	ST-257 complex	25	1685581	2	293475	10.5	52.3477	99.2746	98.3401	529796	52.3477	99.7	0	0.3	0
C031454	IID1	PRJEB7116	ERS617988	8	2	2	212	309	253	147	2083	Not available	147	1856032	3	179474	19.27	102.99	98.917	98.2625	1044630	102.99	99.6	0.3	0.3	0.1
C031455	IID1	PRJEB7116	ERS618053	9	2	4	62	4	5	6	257	ST-257 complex	69	1755210	2	330821	47.82	248.668	99.2404	98.4679	2515504	248.668	99.6	0.3	0.3	0.1
C031456	IID1	PRJEB7116	ERS619935	2	1	1	3	7	1	5	104	ST-21 complex	48	1684258	3	153932	70.5	364.115	98.3902	97.4548	3718390	364.114	99.6	0.3	0.3	0.1
C031457	IID1	PRJEB7116	ERS618041	4	7	10	4	42	7	1	137	ST-45 complex	74	1593317	11	44716	4.89	23.7984	97.7463	97.345	243972	23.7984	98.9	0.3	0.7	0.4
C031459	IID1	PRJEB7116	ERS619912	4	7	10	4	1	7	1	45	ST-45 complex	38	1655249	3	211080	38.03	201.147	97.4256	96.8998	2070206	201.147	99.6	0.3	0.3	0.1
C031460	IID1	PRJEB7116	ERS619962	2	1	1	5	2	1	5	47	ST-21 complex	28	1660374	2	299166	77.58	396.814	97.9554	97.1051	4068624	396.814	99.6	0.3	0.3	0.1
C031462	IID1	PRJEB7116	ERS618038	4	7	10	4	42	7	1	137	ST-45 complex	22	1601844	2	288225	35.82	171.528	98.7159	98.3312	1740982	171.528	99.6	0.3	0.3	0.1
C031463	IID1	PRJEB7116	ERS619955	7	17	5	2	10	3	6	353	ST-353 complex	56	1784747	4	175773	74.68	407.559	97.9698	97.0042	4180646	407.559	99.6	0.3	0.3	0.1
C031464	IID1	PRJEB7116	ERS619930	9	2	4	62	4	5	6	257	ST-257 complex	30	1733850	3	231336	79.1	418.791	98.3363	97.4559	4277908	418.79	99.6	0.3	0.3	0.1
C031467	IID1	PRJEB7116	ERS660959	3	1	5	17	11	11	6	49	ST-49 complex	38	1622236	2	289201	154.11	538.635	124.498	124.225	4331214	538.635	99.7	0	0.3	0
C031468	IID1	PRJEB7116	ERS619909	2	4	5	2	2	1	5	227	ST-206 complex	36	1697640	3	202937	51.33	262.376	98.8733	97.4551	2672826	262.376	99.7	0	0.3	0
C031469	IID1	PRJEB7116	ERS619917	2	1	1	3	2	1	5	21	ST-21 complex	31	1660556	3	189426	88.84	446.664	98.7198	97.822	4545226	446.663	99.7	0	0.3	0
C031470	IID1	PRJEB7116	ERS619976	2	1	21	3	2	1	5	53	ST-21 complex	29	1660012	2	336023	43.21	219.784	98.4323	97.1097	2247944	219.784	99.6	0.3	0.3	0.1
C031471	IID1	PRJEB7116	ERS617978	2	1	1	3	2	1	3	262	ST-21 complex	27	1641014	2	293306	19.68	95.8802	98.9678	98.2706	972226	95.8802	99.7	0	0.3	0
C031472	IID1	PRJEB7116	ERS618035	4	7	10	4	1	7	1	45	ST-45 complex	17	1615174	2	298332	34.89	165.99	99.2598	98.3396	1680062	165.99	99.7	0	0.3	0
C031473	IID1	PRJEB7116	ERS619947	9	2	4	62	4	5	6	257	ST-257 complex	31	1656918	2	292250	67.91	340.61	98.8902	97.7725	3463900	340.61	99.7	0	0.3	0
C031475	IID1	PRJEB7116	ERS619913	4	7	10	4	42	7	1	137	ST-45 complex	23	1639271	3	202716	68.72	341.327	98.7646	97.7426	3473946	341.328	99.7	0	0.3	0
C031477	IID1	PRJEB7116	ERS619985	4	7	10	4	1	7	1	45	ST-45 complex	42	1610429	4	198836	67.51	334.492	97.9494	96.8901	3433516	334.492	99	0	0.3	0.7
C031478	IID1	PRJEB7116	ERS619979	9	2	2	2	11	5	6	824	ST-257 complex	40	1731161	2	331569	54.68	286.022	98.813	97.7878	2909670	286.022	99.6	0.3	0.3	0.1
C031479	IID1	PRJEB7116	ERS619927	2	1	1	3	2	1	3	262	ST-21 complex	35	1612094	2	293282	69.76	343.068	98.568	97.6744	3496378	343.069	99.7	0	0.3	0
C031480	IID1	PRJEB7116	ERS619974	2	1	12	3	2	1	5	50	ST-21 complex	41	1714263	3	154707	17.64	126.812	86.9475	90.6783	1427854	126.812	99.7	0	0.3	0
C031481	IID1	PRJEB7116	ERS619970	14	17	5	2	11	3	6	356	ST-353 complex	43	1714175	2	334591	101.83	550.969	97.3513	96.9185	5672208	550.969	99.7	0	0.3	0
C031482	IID1	PRJEB7116	ERS619915	2	1	1	3	2	1	5	21	ST-21 complex	52	1710516	3	223405	79.61	421.153	98.1015	97.344	4309672	421.153	99.7	0	0.3	0
C031484	IID1	PRJEB7116	ERS619956	22	146	4	64	74	25	23	1255	ST-1034 complex	39	1660712	3	178257	32.73	201.667	93.5152	95.2439	2136772	201.668	98.9	0.3	0.3	0.8
C031487	IID1	PRJEB7116	ERS619994	2	1	5	3	2	1	5	19	ST-21 complex	41	1736042	3	189427	79.56	423.996	98.3842	97.6878	4324906	423.996	99.7	0	0.3	0
C031488	IID1	PRJEB7116	ERS619987	2	298	42	2	2	1	5	3621	ST-21 complex	65	1716754	3	218793	23.98	197.625	87.7555	91.542	2204438	197.625	99.7	0	0.3	0
C031489	IID1	PRJEB7116	ERS619968	2	1	21	3	2	1	5	53	ST-21 complex	42	1623177	2	298187	53.65	306.142	93.3068	94.5488	3259334	306.142	99.7	0	0.3	0
C031490	IID1	PRJEB7116	ERS660920	7	17	5	2	10	3	6	353	ST-353 complex	42	1843608	3	286933	150.2	583.272	124.469	124.128	4692510	583.272	98.9	0.3	0.3	0.8
C031492	IID1	PRJEB7116	ERS619922	2	4	5	2	2	282	5	5740	ST-206 complex	31	1711275	2	189352	73.14	377.973	98.847	97.7428	3845296	377.973	99.6	0.3	0.3	0.1
C031493	IID1	PRJEB7116	ERS619920	57	17	2	2	11	12	6	324	ST-354 complex	92	1751818	3	228301	58.62	434.907	89.3149	92.3241	4788702	434.907	99.6	0.3	0.3	0.1
C031494	IID1	PRJEB7116	ERS619914	2	1	1	3	2	1	5	21	ST-21 complex	36	1709246	3	189357	86.52	469.281	97.1516	96.6343	4843294	469.281	99.7	0	0.3	0
C031495	IID1	PRJEB7116	ERS619963	2	4	1	2	7	1	5	48	ST-48 complex	62	1791962	3	197757	75.34	412.142	98.3994	97.7898	4201476	412.142	99.6	0.3	0.3	0.1
C031622	IID1	PRJEB7116	ERS619938	2	1	21	3	2	1	5	53	ST-21 complex	35	1628037	2	298213	40.94	212.754	97.4737	96.9491	2188570	212.754	99.7	0	0.3	0
C031623	IID1	PRJEB7116	ERS619950	2	1	5	3	2	1	5	19	ST-21 complex	51	1784950	4	142727	18.16	159.769	87.7171	90.541	1792562	159.769	99.7	0	0.3	0
C031624	IID1	PRJEB7116	ERS619965	2	4	1	2	7	1	5	48	ST-48 complex	24	1653552	2	463657	31.04	153.715	97.3506	96.3846	1586856	153.715	99.7	0	0.3	0
C031626	IID1	PRJEB7116	ERS619924	7	660	2	2	19	1	6	9579	Not available	38	1709852	2	335114	75.55	462.235	94.1227	95.0471	4886990	462.235	99.7	0	0.3	0
C031627	IID1	PRJEB7116	ERS618040	2	4	1	2	7	1	5	48	ST-48 complex	24	1784786	2	297206	33.56	174.391	99.2033	98.3508	1765502	174.391	99.6	0.3	0.3	0.1
C031629	IID1	PRJEB7116	ERS618050	1	2	3	4	5	9	3	42	ST-42 complex	20	1627683	3	213071	31.11	149.625	99.2868	98.2758	1514706	149.625	99.7	0	0.3	0
C031630	IID1	PRJEB7116	ERS618020	7	17	2	15	23	3	12	51	ST-443 complex	19	1642796	3	198797	37.07	179.573	99.247	98.3144	1817894	179.573	99.6	0.3	0.3	0.1
C031631	IID1	PRJEB7116	ERS619937	2	1	21	3	2	1	5	53	ST-21 complex	39	1714298	2	298188	96.01	507.906	98.4351	97.5544	5182996	507.907	99.6	0.3	0.3	0.1
C031634	IID1	PRJEB7116	ERS618034	2	1	1	3	2	1	5	21	ST-21 complex	26	1707951	4	192394	20.3	102.092	99.1817	98.1905	1034514	102.092	99.6	0.3	0.3	0.1
C031635	IID1	PRJEB7116	ERS619907	2	1	21	3	2	1	5	53	ST-21 complex	44	1660860	2	298252	82.69	518.555	93.6364	94.7796	5504360	518.555	99.6	0.3	0.3	0.1
C031639	IID1	PRJEB7116	ERS618046	2	1	1	5	2	1	5	47	ST-21 complex	44	1669683	5	154108	52.82	317.784	93.3634	97.1442	3336182	317.784	99.7	3.4	0.3	0
C031641	IID1	PRJEB7116	ERS618008	47	?	5	5	2	48	8	Fail	Fail	108	1716791	6	104696	42.85	333.653	89.1432	95.9946	3604374	333.653	99	0	1	0
C031642	IID1	PRJEB7116	ERS619999	2	1	1	3	2	1	5	21	ST-21 complex	35	1666244	3	189383	28.78	234.602	87.2063	91.1161	2631210	234.602	99.6	0.3	0.3	0.1
C031643	IID1	PRJEB7116	ERS619897	2	4	5	2	2	1	5	227	ST-206 complex	35	1706325	2	230298	37.53	206.445	97.5805	97.0202	2121730	206.445	97.3	0	0.7	2
C031644	IID1	PRJEB7116	ERS618043	2	4	1	2	7	1	5	48	ST-48 complex	45	1648126	3	165440	113.16	563.508	98.7546	98.1688	5723120	563.508	99.7	0	0.3	0
C031645	IID1	PRJEB7116	ERS619992	2	1	12	3	2	1	5	50	ST-21 complex	50	1699507	3	154707	68.81	403.297	96.3055	96.4428	4184708	403.298	99.7	0	0.3	0
C031646	IID1	PRJEB7116	ERS619946	2	1	1	5	2	1	5	47	ST-21 complex	30	1660297	2	335972	68.23	345.872	98.6323	97.6167	3524826	345.872	99.6	0.3	0.3	0.1
C031648	IID1	PRJEB7116	ERS617983	9	2	4	62	4	5	6	257	ST-257 complex	35	1659245	5	147146	85.57	429.584	98.6574	98.1406	4365740	429.585	99.7	0	0.3	0
C031649	IID1	PRJEB7116	ERS619967	2	1	21	3	2	1	5	53	ST-21 complex	29	1657443	2	298173	106.1	555.819	97.934	97.4544	5689374	555.819	99.7	0	0.3	0
C031650	IID1	PRJEB7116	ERS618010	2	1	1	3	7	1	5	104	ST-21 complex	72	1686927	6	86805	31.06	159.009	98.813	97.9772	1616022	159.009	99.7	0	0.3	0
C031651	IID1	PRJEB7116	ERS619998	9	25	2	10	22	3	6	52	ST-52 complex	35	1650753	2	336313	95.68	539.887	95.496	95.6845	5647928	539.887	99.6	0.3	0.3	0.1
C031652	IID1	PRJEB7116	ERS619986	2	1	12	88	2	1	5	520	ST-21 complex	127	1717831	3	154748	75.07	454.416	95.2038	95.8276	4757494	454.415	99.6	0.3	0.3	0.1
C031653	IID1	PRJEB7116	ERS619944	4	7	10	4	42	51	1	583	ST-45 complex	25	2066694	2	513175	59.94	312.986	98.2456	97.5611	3196894	312.987	99.7	0	0.3	0
C031656	IID1	PRJEB7116	ERS619957	8	1	6	3	2	1	1	44	ST-21 complex	40	1717128	3	187519	72.9	393.308	97.4754	96.8835	4047228	393.307	99.7	0	0.3	0
C031658	IID1	PRJEB7116	ERS617999	4	7	10	4	1	7	1	45	ST-45 complex	44	1651297	4	184095	87.14	439.951	98.4087	98.0652	4478460	439.95	99	0	0.3	0.7
C031659	IID1	PRJEB7116	ERS619997	2	1	5	3	2	1	17	2424	ST-21 complex	47	1706459	3	189398	52.52	291.126	96.9943	96.7982	3004516	291.126	99.7	0	0.3	0
C031660	IID1	PRJEB7116	ERS618003	10	23	16	19	6	18	7	55	ST-403 complex	48	1717049	4	156042	88.45	451.993	99.054	98.1348	4584376	451.994	98.9	0.3	0.3	0.8
C031661	IID1	PRJEB7116	ERS619990	2	1	12	3	2	1	5	50	ST-21 complex	34	1691200	5	152404	9.44	72.6177	91.2776	93.0159	788066	72.6177	99	0	0.3	0.7
C031664	IID1	PRJEB7116	ERS624631	2	1	1	3	2	1	17	797	ST-21 complex	36	1670150	3	189600	35.78	177.077	99.3293	98.1336	1793526	177.077	99.7	0	0.3	0
C031665	IID1	PRJEB7116	ERS624625	2	1	12	3	2	1	5	50	ST-21 complex	36	1705527	3	155596	72.57	366.813	99.2736	98.5107	3709228	366.814	99.6	0.3	0.3	0.1
C031666	IID1	PRJEB7116	ERS618016	9	2	4	62	4	5	6	257	ST-257 complex	50	1912112	3	269935	139.26	888.383	94.7895	96.6224	9282430	888.384	99.7	1.7	0.3	0
C031667	IID1	PRJEB7116	ERS624651	1	3	6	4	3	3	3	22	ST-22 complex	31	1614235	3	184882	31.95	160.442	98.0337	98.1304	1635792	160.442	99.7	0	0.3	0
C031669	IID1	PRJEB7116	ERS622845	8	10	2	2	378	12	6	2836	ST-354 complex	203	1711860	3	249028	64.49	337.367	98.5657	98.2898	3427568	337.368	99.7	0	0.3	0
C031670	IID1	PRJEB7116	ERS618025	8	17	2	2	11	12	6	1723	ST-354 complex	190	1785356	3	178896	58.16	342.507	95.9794	97.5041	3540432	342.507	99.7	0	0.3	0
C031671	IID1	PRJEB7116	ERS660943	8	10	2	732	11	12	6	9576	ST-354 complex	98	1754996	4	179710	173.42	669.241	123.207	122.953	5437446	669.242	99.6	0.3	0.3	0.1
C031672	IID1	PRJEB7116	ERS622876	2	1	1	3	2	1	5	21	ST-21 complex	39	1631325	3	189370	68.05	333.23	98.9074	98.2334	3380630	333.23	99.6	0.3	0.3	0.1
C031673	IID1	PRJEB7116	ERS618058	7	17	5	2	10	3	6	353	ST-353 complex	194	1786174	4	225237	53.01	288.306	98.7283	97.9522	2931714	288.306	99.7	0	0.3	0
C031674	IID1	PRJEB7116	ERS622924	7	17	2	15	23	3	12	51	ST-443 complex	53	1681379	3	264174	99.22	497.174	99.2688	98.3086	5032704	497.174	98.9	0.3	0.3	0.8
C031675	IID1	PRJEB7116	ERS624633	9	25	2	10	22	3	6	52	ST-52 complex	25	1692342	2	532573	66.02	330.472	99.1515	98.4633	3344606	330.472	99.6	0.3	0.3	0.1
C031676	IID1	PRJEB7116	ERS622850	57	17	2	2	11	12	6	324	ST-354 complex	70	1748183	4	210445	74.44	403.613	98.3769	98.0233	4110102	403.612	99.7	0	0.3	0
C031803	IID1	PRJEB7116	ERS622929	1	4	2	2	6	3	17	61	ST-61 complex	22	1615753	2	285615	97.46	469.595	99.35	98.4796	4747468	469.595	99.6	0.3	0.3	0.1
C031804	IID1	PRJEB7116	ERS622914	4	7	10	4	1	7	1	45	ST-45 complex	51	1677122	4	184047	62.61	311.847	99.2253	98.466	3154888	311.847	98.9	0.3	0.3	0.8
C031805	IID1	PRJEB7116	ERS624670	2	1	1	3	2	1	5	21	ST-21 complex	41	1667394	3	189424	97.52	478.282	99.3999	98.7502	4827468	478.282	99.6	0.3	0.3	0.1
C031806	IID1	PRJEB7116	ERS622934	2	1	1	3	2	1	5	21	ST-21 complex	38	1664935	3	189425	66.77	332.577	99.116	98.1391	3372050	332.577	99.6	0.3	0.3	0.1
C031808	IID1	PRJEB7116	ERS622918	9	2	4	62	4	5	6	257	ST-257 complex	23	1696178	2	332858	65.26	329.269	99.308	98.4979	3329216	329.269	99.6	0.3	0.3	0.1
C031809	IID1	PRJEB7116	ERS622851	2	21	5	37	2	1	5	206	ST-206 complex	48	1671783	2	295389	70.75	364.708	97.8284	97.9345	3726018	364.708	99.7	0	0.3	0
C031810	IID1	PRJEB7116	ERS622935	7	17	2	15	23	59	12	7631	ST-443 complex	51	1712858	3	190049	30.7	180.559	94.9933	96.9757	1881124	180.559	98.9	0.3	0.3	0.8
C031811	IID1	PRJEB7116	ERS622907	1	4	2	2	6	3	17	61	ST-61 complex	23	1616340	2	285699	14.12	90.9096	88.5811	94.1435	995044	90.9095	99.3	0	0.7	0
C031812	IID1	PRJEB7116	ERS622940	9	2	4	62	4	5	6	257	ST-257 complex	32	1737986	3	280677	83.87	475.064	97.2759	97.7217	4872514	475.064	99.6	0.3	0.3	0.1
C031814	IID1	PRJEB7116	ERS617985	2	21	5	3	23	1	5	290	ST-206 complex	80	1722177	3	160502	235.75	1495.04	94.5635	97.2622	15587492	1495.04	99.7	0	0.3	0
C031815	IID1	PRJEB7116	ERS622938	4	7	10	4	1	7	1	45	ST-45 complex	44	1630587	2	240009	27.15	173.278	90.7135	94.9786	1866290	173.278	99	0	0.3	0.7
C031817	IID1	PRJEB7116	ERS622919	57	17	2	2	11	12	6	324	ST-354 complex	62	1744452	3	183162	72.73	456.878	95.1185	96.9165	4758282	456.878	99.7	0	0.3	0
C031818	IID1	PRJEB7116	ERS624619	4	7	10	4	1	7	1	45	ST-45 complex	40	1721809	2	284093	71.33	407.771	95.678	96.7453	4238268	407.771	99.7	0	0.3	0
C031821	IID1	PRJEB7116	ERS618055	2	1	21	3	2	1	5	53	ST-21 complex	104	1800379	11	61596	110.8	615.563	97.5788	98.2544	6286600	615.563	99.7	2.7	0.3	0
C031822	IID1	PRJEB7116	ERS622939	2	1	1	3	2	1	5	21	ST-21 complex	43	1701349	3	223397	143.01	781.972	98.292	97.9933	7967708	781.972	99.6	0.3	0.3	0.1
C031823	IID1	PRJEB7116	ERS622875	1	2	3	4	5	9	3	42	ST-42 complex	39	1698266	4	186583	59.75	364.009	95.4322	97.0043	3783162	364.009	99.7	0	0.3	0
C031824	IID1	PRJEB7116	ERS622915	2	1	1	3	7	1	5	104	ST-21 complex	47	1758838	3	153934	103.18	639.968	95.3165	96.3005	6679656	639.968	99.6	0.3	0.3	0.1
C031825	IID1	PRJEB7116	ERS618007	57	658	2	2	11	12	6	9578	ST-354 complex	60	1709069	4	181259	130.66	675.302	98.7922	98.377	6849968	675.301	99.7	0	0.3	0
C031826	IID1	PRJEB7116	ERS617994	2	1	12	3	2	1	5	50	ST-21 complex	161	1735791	11	51810	103.04	734.216	92.2674	95.3164	7828138	734.216	99.3	0.3	0.7	0
C031827	IID1	PRJEB7116	ERS618002	2	1	21	3	2	1	5	53	ST-21 complex	39	1625141	4	173161	123.53	597.881	98.983	98.3387	6059960	597.881	99.7	0	0.3	0
C031828	IID1	PRJEB7116	ERS618030	1	4	2	2	6	3	17	61	ST-61 complex	36	1654742	3	230890	29.87	150.541	98.5964	98.0942	1530734	150.541	99.7	0	0.3	0
C031831	IID1	PRJEB7116	ERS617980	3	1	5	17	11	11	6	49	ST-49 complex	35	1620903	4	222368	106.82	517.594	98.9393	98.3858	5246096	517.593	99.6	0.3	0.3	0.1
C031852	IID1	PRJEB7116	ERS624668	1	2	3	4	5	9	3	42	ST-42 complex	25	1733434	4	186593	61.3	318.244	99.1135	98.4192	3222190	318.244	99.6	0.3	0.3	0.1
C031853	IID1	PRJEB7116	ERS617990	1	4	2	2	6	3	17	61	ST-61 complex	66	1664490	4	150202	110.12	549.212	99.2213	98.4482	5556868	549.211	99.6	0.3	0.3	0.1
C031856	IID1	PRJEB7116	ERS617997	9	2	4	62	4	5	6	257	ST-257 complex	51	1746426	4	178286	59.27	316.562	98.6186	98.059	3219094	316.562	99.6	0.3	0.3	0.1
C031857	IID1	PRJEB7116	ERS617981	4	7	40	4	42	51	1	267	ST-283 complex	69	1614779	2	297032	130.32	637.09	98.7265	98.2558	6468504	637.091	99	0	0.3	0.7
C031859	IID1	PRJEB7116	ERS618044	2	1	1	3	2	1	5	21	ST-21 complex	42	1669129	3	189416	72.33	368.348	98.7478	98.0999	3742466	368.348	99.7	0	0.3	0
C031860	IID1	PRJEB7116	ERS618036	2	1	1	5	2	1	5	47	ST-21 complex	126	1639188	5	118833	87.37	539.367	95.6617	97.5007	5584588	539.366	99.3	0.3	0.7	0
C031861	IID1	PRJEB7116	ERS617979	1	2	3	4	5	9	3	42	ST-42 complex	226	1824586	5	151245	100.22	565.629	97.3344	97.8038	5797220	565.629	99.7	0.7	0.3	0
C031862	IID1	PRJEB7116	ERS618051	47	55	5	10	11	3	8	862	ST-446 complex	76	1777811	5	118230	95.08	506.73	98.7581	98.2963	5143050	506.73	99.6	0.3	0.3	0.1
C031863	IID1	PRJEB7116	ERS618019	2	1	12	3	2	1	5	50	ST-21 complex	57	1750995	4	149033	97.06	526.355	97.8742	97.7798	5380466	526.355	99.6	0.3	0.3	0.1
C031865	IID1	PRJEB7116	ERS619911	57	658	2	2	11	12	6	9578	ST-354 complex	52	1775663	4	214370	28.35	150.674	98.9592	97.2934	1535514	150.674	99.6	0.3	0.3	0.1
C031866	IID1	PRJEB7116	ERS618026	9	2	4	62	4	5	6	257	ST-257 complex	38	1779180	4	176989	76.71	425.6	97.9871	98.0642	4341716	425.6	99.7	0	0.3	0
C031868	IID1	PRJEB7116	ERS618004	4	7	10	4	1	7	1	45	ST-45 complex	36	1606417	2	291722	101.66	486.296	98.9011	98.2461	4933334	486.296	98.9	0.3	0.3	0.8
C031870	IID1	PRJEB7116	ERS618001	2	1	21	3	2	1	5	53	ST-21 complex	43	1629122	5	152485	81.57	393.217	99.1719	98.2036	3984454	393.217	99.7	0	0.3	0
C031871	IID1	PRJEB7116	ERS624630	1	2	3	4	5	9	3	42	ST-42 complex	25	1646727	3	237248	64.24	297.028	99.256	98.4796	3004302	297.029	99.7	0	0.3	0
C031872	IID1	PRJEB7116	ERS622882	7	17	52	10	11	3	6	2036	ST-353 complex	38	1712866	3	185851	68.07	350.733	99.0743	98.1626	3556466	350.733	99.6	0.3	0.3	0.1
C031874	IID1	PRJEB7116	ERS624634	2	1	1	3	2	1	5	21	ST-21 complex	35	1668776	3	189384	65.59	326.504	98.7934	98.1085	3316412	326.504	99.6	0.3	0.3	0.1
C031875	IID1	PRJEB7116	ERS660944	7	4	6	68	188	3	46	2803	Not available	16	1606758	2	176428	130.15	449.352	124.413	123.919	3618960	449.352	99.6	0.3	0.3	0.1
C031876	IID1	PRJEB7116	ERS617996	3	1	5	17	11	11	6	49	ST-49 complex	59	1661270	3	222241	121.37	596.998	99.1963	98.3055	6045500	596.999	99.6	0.3	0.3	0.1
C031877	IID1	PRJEB7116	ERS624635	4	7	10	4	1	7	1	45	ST-45 complex	29	1697694	3	278058	53.8	270.684	99.3111	98.4979	2736822	270.684	99.6	0.3	0.3	0.1
C031878	IID1	PRJEB7116	ERS617984	2	4	1	4	19	62	5	475	ST-48 complex	58	1647526	3	160952	90.44	460.945	98.1684	97.8885	4702156	460.945	99.7	0	0.3	0
C031879	IID1	PRJEB7116	ERS617989	4	7	40	4	42	7	1	334	ST-45 complex	24	1642988	2	297022	90.94	462.525	98.4472	97.9804	4709366	462.525	99.6	0.3	0.3	0.1
C031880	IID1	PRJEB7116	ERS618039	4	7	10	1	1	7	1	25	ST-45 complex	31	1612288	3	204285	68.75	330.382	99.0107	98.3917	3347298	330.382	99	0	0.3	0.7
C031881	IID1	PRJEB7116	ERS660877	2	1	1	3	2	1	3	262	ST-21 complex	34	1691011	2	293280	64.72	325.258	99.1753	98.2578	3294872	325.258	99.7	0	0.3	0
C031882	IID1	PRJEB7116	ERS622847	8	1	6	3	2	1	1	44	ST-21 complex	84	1703701	3	153924	37.17	187.51	99.2523	97.9151	1902044	187.511	99.6	0.3	0.3	0.1
C031883	IID1	PRJEB7116	ERS622868	2	4	1	2	7	1	5	48	ST-48 complex	66	1793347	3	197759	58.27	312.698	99.1744	98.4478	3164604	312.698	99.7	0	0.3	0
C031885	IID1	PRJEB7116	ERS622852	4	7	10	1	1	7	1	25	ST-45 complex	39	1652013	3	186541	63.06	315.502	98.4996	97.9632	3211820	315.502	99	0	0.3	0.7
C031886	IID1	PRJEB7116	ERS622873	2	1	12	88	2	1	5	520	ST-21 complex	37	1773135	3	221613	70.24	445.834	94.8529	96.9707	4648372	445.834	99.7	0	0.3	0
C031887	IID1	PRJEB7116	ERS619959	9	2	4	62	4	5	6	257	ST-257 complex	26	1814907	2	330644	29.52	159.035	99.0015	97.3998	1619492	159.035	99.7	0	0.3	0
C031888	IID1	PRJEB7116	ERS622937	2	1	12	88	2	1	5	520	ST-21 complex	43	1773351	3	220247	83.78	448.002	98.341	98.128	4560544	448.003	99.7	0	0.3	0
C031889	IID1	PRJEB7116	ERS619961	2	4	1	2	7	51	5	205	ST-48 complex	26	1685578	2	335144	41.4	209.505	98.9492	97.3404	2134660	209.506	99.6	0.3	0.3	0.1
C031890	IID1	PRJEB7116	ERS622936	1	2	42	4	3	40	3	447	ST-42 complex	27	1629899	2	264754	15.03	89.9305	93.8291	96.6356	944328	89.9306	98.6	0	0.3	1.1
C031891	IID1	PRJEB7116	ERS622932	2	1	12	88	2	1	5	520	ST-21 complex	42	1778266	3	219355	53.6	290.261	97.047	97.4469	2984788	290.262	99.6	0.3	0.3	0.1
C031892	IID1	PRJEB7116	ERS622894	9	192	5	10	11	3	6	2091	ST-52 complex	69	1717600	4	137899	46.7	256.722	96.0698	97.0943	2658068	256.722	99.6	0.3	0.3	0.1
C031895	IID1	PRJEB7116	ERS622898	2	4	1	2	7	1	5	48	ST-48 complex	65	1698608	4	179287	58.58	296.227	99.3073	98.0179	3002424	296.227	99.7	0	0.3	0
C031898	IID1	PRJEB7116	ERS622892	2	21	5	37	2	1	5	206	ST-206 complex	24	1674050	3	189345	55.89	277.513	99.2942	98.3252	2808568	277.514	99.7	0	0.3	0
C032778	IID1	PRJEB7116	ERS660881	2	21	5	37	2	1	5	206	ST-206 complex	17	1682184	2	335090	159.16	568.452	124.503	124.204	4571258	568.453	99.6	0.3	0.3	0.1
C032780	IID1	PRJEB7116	ERS622916	4	7	40	4	42	51	1	267	ST-283 complex	27	1602056	2	297002	59.13	290.718	98.6407	98.1535	2954542	290.718	99	0	0.3	0.7
C032783	IID1	PRJEB7116	ERS660921	4	7	10	4	42	7	1	137	ST-45 complex	28	1606023	2	282893	146.71	505.795	124.403	123.942	4073322	505.794	99.6	0.3	0.3	0.1
C032784	IID1	PRJEB7116	ERS622879	9	2	4	62	4	5	6	257	ST-257 complex	24	1654615	2	292218	31.81	156.132	99.4222	97.8325	1583050	156.132	99.6	0.3	0.3	0.1
C032785	IID1	PRJEB7116	ERS622913	1	3	6	4	3	3	3	22	ST-22 complex	23	1611838	3	184857	51.14	244.604	99.165	98.1682	2479096	244.604	99.6	0.3	0.3	0.1
C032786	IID1	PRJEB7116	ERS622926	4	7	10	4	1	7	1	45	ST-45 complex	23	1631795	3	185029	61.62	298.306	99.2174	98.2313	3021600	298.306	98.9	0.3	0.3	0.8
C032787	IID1	PRJEB7116	ERS622917	3	1	5	17	11	11	6	49	ST-49 complex	20	1617442	2	289201	63.41	304.018	99.3561	98.2446	3077088	304.017	99.7	0	0.3	0
C032788	IID1	PRJEB7116	ERS622881	2	4	1	2	7	1	5	48	ST-48 complex	16	1650925	2	463660	56.75	274.582	99.3808	98.1675	2779894	274.582	99.7	0	0.3	0
C032789	IID1	PRJEB7116	ERS622858	9	2	4	62	4	5	6	257	ST-257 complex	25	1733728	3	248152	77.31	398.726	99.2788	98.4713	4032624	398.726	99.6	0.3	0.3	0.1
C032791	IID1	PRJEB7116	ERS618047	2	4	1	2	7	1	5	48	ST-48 complex	51	1720046	6	124637	56.78	295.154	98.3147	98.1655	3004414	295.154	99.7	0.7	0.3	0
C032795	IID1	PRJEB7116	ERS660901	4	7	10	4	1	7	1	45	ST-45 complex	17	1598927	2	283721	202.93	690.59	124.482	124.088	5556514	690.59	99.6	0.3	0.3	0.1
C032798	IID1	PRJEB7116	ERS622871	2	1	21	3	2	1	5	53	ST-21 complex	20	1618065	2	295307	61.95	297.371	99.2575	98.2325	3011508	297.371	99.6	0.3	0.3	0.1
C032799	IID1	PRJEB7116	ERS618037	2	1	12	3	2	1	5	50	ST-21 complex	89	1676571	8	76111	101.43	575.254	97.0526	97.9127	5901096	575.254	99.3	0.3	0.7	0
C032801	IID1	PRJEB7116	ERS622925	4	7	10	4	42	51	1	583	ST-45 complex	23	1636385	3	184115	55.32	270.264	99.285	98.3274	2735294	270.264	99.7	0	0.3	0
C032803	IID1	PRJEB7116	ERS622928	9	2	4	62	4	5	6	257	ST-257 complex	35	1777978	2	369004	60.6	320.071	99.2994	98.2765	3239988	320.072	99.7	0	0.3	0
C033059	IID1	PRJEB7116	ERS618033	9	2	4	62	4	5	6	257	ST-257 complex	51	1733603	4	178262	125.67	664.354	98.7363	98.1579	6748326	664.353	99.6	0.3	0.3	0.1
C033060	IID1	PRJEB7116	ERS617987	7	17	5	2	10	3	6	353	ST-353 complex	97	1807547	4	184881	89.35	478.176	99.0695	98.1483	4849216	478.176	99.6	0.3	0.3	0.1
C033061	IID1	PRJEB7116	ERS622857	9	2	4	62	4	5	6	257	ST-257 complex	23	1700457	2	332032	53.9	273.133	99.1925	98.3283	2765608	273.133	99.7	0	0.3	0
C033062	IID1	PRJEB7116	ERS622927	2	4	2	2	6	1	5	38	ST-48 complex	30	1667289	2	337757	34.29	175.307	98.3594	98.1614	1784110	175.307	99.7	0	0.3	0
C033063	IID1	PRJEB7116	ERS660941	8	30	2	2	89	59	6	7632	ST-460 complex	62	1726375	3	179686	33.94	139.591	119.88	120.164	1163046	139.591	99.6	0.3	0.3	0.1
C033066	IID1	PRJEB7116	ERS624709	1	6	22	24	12	28	1	132	ST-508 complex	66	1660945	3	190063	56.31	277.248	99.2612	98.292	2806818	277.248	99	0	0.3	0.7
C033067	IID1	PRJEB7116	ERS624652	2	1	1	3	2	1	5	21	ST-21 complex	24	1671896	3	189405	49.35	243.406	99.4297	98.3997	2460766	243.406	99.7	0	0.3	0
C033068	IID1	PRJEB7116	ERS624664	9	2	4	62	4	5	6	257	ST-257 complex	39	1734870	3	231264	89.56	490.925	97.5195	98.1082	5018974	490.925	99.6	0.3	0.3	0.1
C033069	IID1	PRJEB7116	ERS618012	9	25	2	10	22	3	6	52	ST-52 complex	42	1646344	5	181269	61.32	300.492	99.1986	98.1306	3045586	300.492	99.7	0	0.3	0
C033070	IID1	PRJEB7116	ERS622923	2	7	10	4	1	7	1	233	ST-45 complex	25	1600386	2	291694	66.29	318.431	99.2854	98.5395	3219314	318.43	98.9	0.3	0.3	0.8
C033072	IID1	PRJEB7116	ERS622874	2	21	5	37	2	1	5	206	ST-206 complex	52	1672896	3	154503	84.25	482.191	97.2893	97.7884	4943578	482.191	99.6	0.3	0.3	0.1
C033074	IID1	PRJEB7116	ERS660878	4	7	10	4	42	7	1	137	ST-45 complex	221	1679312	3	183889	178.06	637.716	124.446	124.063	5132348	637.716	99	0	0.3	0.7
C033075	IID1	PRJEB7116	ERS660965	2	4	1	4	19	62	5	475	ST-48 complex	63	1693893	4	117352	165.82	597.349	124.474	124.163	4804978	597.349	98.9	0.3	1	0.1
C033076	IID1	PRJEB7116	ERS618022	8	2	5	53	23	3	1	335	ST-607 complex	209	1843076	7	97085	18.87	105.861	98.5834	98.3447	1075124	105.861	99.7	0	0.3	0
C033077	IID1	PRJEB7116	ERS624689	2	4	2	2	6	1	5	38	ST-48 complex	90	1686557	2	337728	24.64	146.095	91.7627	95.6462	1559102	146.095	99.7	0	0.3	0
C033078	IID1	PRJEB7116	ERS624677	7	17	2	15	23	3	12	51	ST-443 complex	47	1676417	2	293658	67.81	337.607	99.1605	98.3956	3417828	337.606	99	0	0.3	0.7
C033079	IID1	PRJEB7116	ERS624678	4	7	10	4	1	7	1	45	ST-45 complex	333	1895649	3	206410	47.72	286.699	97.0405	97.6684	2944900	286.699	99.3	0.3	0.7	0
C033080	IID1	PRJEB7116	ERS622867	2	1	5	3	2	1	5	19	ST-21 complex	81	1750228	4	106496	60.5	385.255	95.9496	97.4006	3985042	385.254	99.4	2.4	0.7	-0.1
C033082	IID1	PRJEB7116	ERS624637	7	2	5	10	10	37	1	1035	Not available	92	1843156	5	171422	39.5	244.301	95.4645	97.2431	2535462	244.301	99.6	0.3	0.3	0.1
C033085	IID1	PRJEB7116	ERS660900	4	7	10	4	1	7	1	45	ST-45 complex	67	1655718	4	183836	133.3	471.726	124.437	124.015	3797310	471.725	99	0	0.3	0.7
C033086	IID1	PRJEB7116	ERS622930	2	1	1	3	2	1	5	21	ST-21 complex	39	1673848	3	189359	62.94	315.021	99.0791	98.3075	3191916	315.021	99.6	0.3	0.3	0.1
C033087	IID1	PRJEB7116	ERS624641	1	4	2	2	6	3	17	61	ST-61 complex	120	1649264	2	285621	65.73	323.055	99.3817	98.5198	3264800	323.054	99.6	0.3	0.3	0.1
C033088	IID1	PRJEB7116	ERS622933	2	4	1	93	11	3	6	523	ST-658 complex	49	1787279	4	224172	69.92	377.96	98.8509	98.2724	3834758	377.96	99.6	0.3	0.3	0.1
C033089	IID1	PRJEB7116	ERS624704	8	1	2	2	11	12	6	1476	ST-354 complex	38	1660960	2	296785	63.69	312.327	99.4065	98.3614	3158526	312.327	99.6	0.3	0.3	0.1
C033090	IID1	PRJEB7116	ERS622864	14	17	5	3	11	3	6	4680	ST-353 complex	29	1678369	2	334577	57.26	286.123	99.3207	98.3933	2894312	286.123	99.6	0.3	0.3	0.1
C033091	IID1	PRJEB7116	ERS660916	2	4	1	2	7	1	5	48	ST-48 complex	31	1686408	3	197796	229.28	824.042	124.474	124.155	6628692	824.042	99.6	0.3	0.3	0.1
C033092	IID1	PRJEB7116	ERS660966	4	7	10	4	1	7	1	45	ST-45 complex	32	1706848	2	331189	171.12	622.581	124.496	123.957	5011652	622.581	99.6	0.3	0.3	0.1
C033093	IID1	PRJEB7116	ERS660963	2	1	1	3	7	1	5	104	ST-21 complex	48	1644629	3	153934	145.35	510.176	124.417	124.146	4105018	510.176	99.6	0.3	0.3	0.1
C033094	IID1	PRJEB7116	ERS618049	2	21	5	37	2	1	5	206	ST-206 complex	18	1687811	2	335119	37.84	187.78	99.1549	98.3567	1901458	187.78	99.6	0.3	0.3	0.1
C033096	IID1	PRJEB7116	ERS622888	2	4	1	4	19	62	5	475	ST-48 complex	41	1682775	3	160950	49.96	250.717	99.1745	98.1255	2541476	250.717	99.3	0.3	0.7	0
C033097	IID1	PRJEB7116	ERS622862	2	1	1	3	2	1	5	21	ST-21 complex	29	1665484	2	189381	64.65	328.813	98.8136	98.2553	3337040	328.813	99.6	0.3	0.3	0.1
C033098	IID1	PRJEB7116	ERS660894	4	7	10	4	42	7	1	137	ST-45 complex	46	2036442	2	552697	165.16	575.54	124.466	124.016	4632440	575.539	99.7	0	0.3	0
C033100	IID1	PRJEB7116	ERS622922	4	7	10	4	1	7	1	45	ST-45 complex	18	1650380	2	334981	64.89	318.731	99.3529	98.4496	3222716	318.731	99.6	0.3	0.3	0.1
C033101	IID1	PRJEB7116	ERS618032	1	3	6	4	3	3	3	22	ST-22 complex	29	1618988	3	184879	64.01	306.276	99.2712	98.4412	3098196	306.276	99.7	0	0.3	0
C033102	IID1	PRJEB7116	ERS622884	4	7	40	4	42	51	1	267	ST-283 complex	25	1607513	2	297004	66.93	320.437	99.3742	98.6308	3236654	320.437	99.6	0.3	0.3	0.1
C033103	IID1	PRJEB7116	ERS660910	2	4	1	2	7	1	5	48	ST-48 complex	29	1690945	2	297214	183.33	662.191	124.45	124.105	5328310	662.191	99.6	0.3	0.3	0.1
C033104	IID1	PRJEB7116	ERS618045	4	7	10	4	1	7	1	45	ST-45 complex	78	1630647	3	204861	108.36	519.641	99.2651	98.6134	5252120	519.641	99	0	0.3	0.7
C033105	IID1	PRJEB7116	ERS622878	1	2	3	4	5	9	3	42	ST-42 complex	40	1732186	4	151974	95.85	520.865	99.3116	98.7445	5259772	520.865	99.6	0.3	0.3	0.1
C033106	IID1	PRJEB7116	ERS624676	1	2	3	4	5	9	3	42	ST-42 complex	24	1692324	3	209670	60.26	306.515	99.3344	98.5382	3098106	306.515	99.6	0.3	0.3	0.1
C033107	IID1	PRJEB7116	ERS618011	4	7	10	4	1	7	1	45	ST-45 complex	21	1598232	2	289567	147.77	695.861	99.2666	98.6456	7032014	695.861	99.7	0	0.3	0
C033109	IID1	PRJEB7116	ERS622900	4	7	10	4	1	7	1	45	ST-45 complex	32	1615911	2	293156	97.38	466.937	99.2427	98.4597	4723636	466.937	99.6	0.3	0.3	0.1
C033112	IID1	PRJEB7116	ERS622880	24	21	2	2	89	59	6	606	ST-460 complex	57	1809132	3	179642	54.35	285.922	99.2159	98.3358	2894660	285.923	99.6	0.3	0.3	0.1
C033114	IID1	PRJEB7116	ERS622902	2	59	4	38	17	12	35	433	ST-433 complex	82	1761892	3	183712	41.97	218.645	99.2306	98.1412	2215570	218.645	99	0	0.3	0.7
C033118	IID1	PRJEB7116	ERS617993	2	4	1	2	7	1	5	48	ST-48 complex	33	1646484	3	197769	102.42	498.207	99.2305	98.5379	5038286	498.207	99.7	0	0.3	0
C033119	IID1	PRJEB7116	ERS622885	2	1	1	3	2	1	3	262	ST-21 complex	37	1612172	2	293282	46.99	247.978	95.9047	97.3906	2565796	247.978	99.7	0	0.3	0
C033120	IID1	PRJEB7116	ERS622869	2	4	1	2	7	51	5	205	ST-48 complex	37	1684491	2	335139	61.43	305.492	99.4283	98.3406	3089378	305.492	99.7	0	0.3	0
C033200	IID1	PRJEB7116	ERS622856	9	342	4	62	4	5	6	5044	ST-257 complex	31	1658652	2	292225	81.95	417.473	97.9346	97.845	4264718	417.472	99.7	0	0.3	0
C033201	IID1	PRJEB7116	ERS660933	2	1	12	3	2	1	5	50	ST-21 complex	32	1700846	3	155596	99.17	359.915	124.395	124.029	2897588	359.915	99.6	0.3	0.3	0.1
C033202	IID1	PRJEB7116	ERS617992	3	1	5	17	11	11	6	49	ST-49 complex	566	1857732	6	111459	76.43	418.607	99.2728	98.3219	4237022	418.607	99.6	0.3	0.3	0.1
C033203	IID1	PRJEB7116	ERS660928	2	1	21	3	2	1	5	53	ST-21 complex	42	1631111	2	298190	135.83	474.304	124.442	124.125	3816304	474.304	99.6	0.3	0.3	0.1
C033204	IID1	PRJEB7116	ERS622853	7	1	2	2	4	1	6	7633	Not available	54	1737259	3	177812	84.57	428.292	99.3362	98.3963	4332036	428.292	99.7	0	0.3	0
C033205	IID1	PRJEB7116	ERS622899	2	21	5	2	59	1	5	222	ST-206 complex	44	1711888	3	223175	78.82	402.049	99.0272	98.0347	4080432	402.049	99.7	0	0.3	0
C033206	IID1	PRJEB7116	ERS622920	2	1	1	3	2	1	5	21	ST-21 complex	32	1674007	3	189358	57.94	287.228	99.1535	98.0737	2912658	287.228	99.7	0	0.3	0
C033207	IID1	PRJEB7116	ERS624657	2	1	1	3	2	1	5	21	ST-21 complex	86	1752537	4	176711	68.78	349.886	99.3153	98.5025	3537456	349.886	99.7	0	0.3	0
C033208	IID1	PRJEB7116	ERS622905	1	4	2	2	6	3	17	61	ST-61 complex	33	1617732	2	285616	71.59	345.135	99.3894	98.1808	3493792	345.135	99.7	0	0.3	0
C033209	IID1	PRJEB7116	ERS622890	2	1	1	3	7	1	5	104	ST-21 complex	180	1816410	3	153934	69.33	380.353	98.8408	98.251	3859650	380.353	99.7	0	0.3	0
C033210	IID1	PRJEB7116	ERS624649	2	1	21	3	2	1	5	53	ST-21 complex	38	1706321	2	298171	57.93	322.834	96.5082	97.6665	3325184	322.833	99.6	0.3	0.3	0.1
C033211	IID1	PRJEB7116	ERS660891	1	4	2	2	6	3	17	61	ST-61 complex	22	1655268	2	285646	115.86	411.695	124.373	123.988	3315288	411.695	99.6	0.3	0.3	0.1
C033212	IID1	PRJEB7116	ERS622911	1	2	42	4	3	40	3	447	ST-42 complex	32	1630644	2	264757	58.74	286.279	99.1425	98.1031	2902762	286.278	98.6	0.3	0.3	1.1
C033215	IID1	PRJEB7116	ERS624615	2	1	21	3	2	1	5	53	ST-21 complex	29	1705805	2	298186	64.52	324.497	99.3516	98.5755	3278960	324.497	99.7	0	0.3	0
C033216	IID1	PRJEB7116	ERS624653	9	2	4	62	4	5	6	257	ST-257 complex	192	1990639	8	81709	48.01	295.954	97.1865	97.8018	3035606	295.954	98.6	0.3	0.7	0.7
C033217	IID1	PRJEB7116	ERS660962	57	17	2	2	11	12	6	324	ST-354 complex	43	1729790	4	214369	198.4	732.029	124.443	124.055	5891638	732.029	99.7	0	0.3	0
C033218	IID1	PRJEB7116	ERS660942	4	7	10	4	1	7	1	45	ST-45 complex	40	1756219	4	235712	147.37	542.585	124.503	124.259	4362284	542.585	99.6	0.3	0.3	0.1
C033219	IID1	PRJEB7116	ERS622904	9	2	4	62	4	5	6	257	ST-257 complex	27	1695979	2	292221	65.37	329.398	99.4078	98.2591	3332862	329.398	99.7	0	0.3	0
C033220	IID1	PRJEB7116	ERS660908	2	1	1	3	2	1	3	262	ST-21 complex	28	1651607	2	331305	144.55	508.386	124.5	124.251	4087506	508.386	99.7	0	0.3	0
C033222	IID1	PRJEB7116	ERS617986	4	7	10	4	42	51	1	583	ST-45 complex	36	1637862	4	144589	140.24	688.946	99.0502	98.4155	6977876	688.946	99.7	0	0.3	0
C033224	IID1	PRJEB7116	ERS622861	2	4	1	2	7	1	5	48	ST-48 complex	35	1647789	2	297167	45.67	223.555	99.3796	98.0712	2264414	223.555	99.6	0.3	0.3	0.1
C033225	IID1	PRJEB7116	ERS624672	2	1	1	3	2	1	5	21	ST-21 complex	31	1709126	3	224839	60.77	305.828	99.3896	98.438	3091864	305.828	99.6	0.3	0.3	0.1
C033226	IID1	PRJEB7116	ERS624680	2	1	12	3	2	1	5	50	ST-21 complex	54	1703638	3	154610	83.15	422.098	99.4076	98.7656	4259886	422.098	99.6	0.3	0.3	0.1
C033227	IID1	PRJEB7116	ERS622887	2	4	1	2	7	51	5	205	ST-48 complex	39	1682268	2	335141	41.52	207.875	99.2948	98.1958	2105166	207.875	99.6	0.3	0.3	0.1
C033228	IID1	PRJEB7116	ERS624663	2	1	1	3	2	1	5	21	ST-21 complex	35	1716223	3	189382	71.59	360.77	99.4029	98.5538	3644934	360.77	99.6	0.3	0.3	0.1
C033230	IID1	PRJEB7116	ERS624626	1	4	2	2	6	3	17	61	ST-61 complex	212	1744060	2	285615	61.7	319.708	99.4279	98.5423	3229854	319.707	99.7	0	0.3	0
C033232	IID1	PRJEB7116	ERS618027	1	4	2	2	6	3	17	61	ST-61 complex	58	1660869	9	62030	86.58	431.528	98.9522	98.5337	4370222	431.528	99.7	0	0.3	0
C033235	IID1	PRJEB7116	ERS624617	8	2	5	53	2	3	1	863	ST-607 complex	57	1759028	4	225074	52.11	279.858	98.2143	98.1359	2850602	279.858	99.7	0	0.3	0
C033236	IID1	PRJEB7116	ERS624632	2	1	21	3	2	1	5	53	ST-21 complex	151	1798220	4	178940	59.38	329.962	97.8414	98.2926	3364658	329.962	99.6	0.3	0.3	0.1
C033237	IID1	PRJEB7116	ERS622865	57	17	2	2	11	12	6	324	ST-354 complex	64	1730470	4	214370	52.29	279.035	98.3858	98.115	2840046	279.036	99.7	0	0.3	0
C033239	IID1	PRJEB7116	ERS624642	2	1	12	3	2	1	5	50	ST-21 complex	59	1685863	4	188221	62.8	313.336	99.2036	98.3209	3172628	313.336	99.6	0.3	0.3	0.1
C033241	IID1	PRJEB7116	ERS660905	465	7	10	4	1	7	1	9577	ST-45 complex	36	1659017	4	216957	162.33	570.53	124.473	124.057	4591220	570.529	99	0	0.3	0.7
C033243	IID1	PRJEB7116	ERS622848	9	2	4	62	4	5	6	257	ST-257 complex	21	1738265	3	278428	96.61	524.894	98.3057	98.3703	5337648	524.894	99.6	0.3	0.3	0.1
C033244	IID1	PRJEB7116	ERS624683	2	1	21	3	2	1	5	53	ST-21 complex	79	1737349	4	180957	63.32	385.79	93.7691	96.3747	4057876	385.79	99.7	0	0.3	0
C033245	IID1	PRJEB7116	ERS624675	2	1	1	5	2	1	5	47	ST-21 complex	27	1624508	2	298805	49.7	243.453	98.6597	98.0179	2475658	243.453	99.7	0	0.3	0
C033246	IID1	PRJEB7116	ERS624708	2	59	4	38	17	12	35	433	ST-433 complex	184	1868566	5	153403	62.93	355.105	97.7361	97.9889	3628620	355.106	99	0	0.3	0.7
C033247	IID1	PRJEB7116	ERS660917	2	1	1	3	7	1	5	104	ST-21 complex	32	1636279	3	153933	200.73	700.678	124.505	124.218	5634214	700.678	99.6	0.3	0.3	0.1
C033248	IID1	PRJEB7116	ERS660930	2	1	1	5	2	1	5	47	ST-21 complex	34	1626988	2	298806	189.49	657.686	124.476	124.123	5291140	657.686	99.7	0	0.3	0
C033249	IID1	PRJEB7116	ERS660955	10	17	2	10	11	227	5	5596	Not available	31	1685518	2	334552	159.92	575.446	124.467	124.094	4630226	575.446	99.3	0	0.7	0
C033251	IID1	PRJEB7116	ERS622889	1	3	6	4	3	3	3	22	ST-22 complex	27	1620654	3	184879	48.23	232.193	99.4101	98.3641	2348062	232.193	99.6	0.3	0.3	0.1
C033252	IID1	PRJEB7116	ERS622872	1	3	6	4	3	3	3	22	ST-22 complex	27	1620974	3	184879	52.06	250.389	99.4055	98.1946	2534298	250.389	99.6	0.3	0.3	0.1
C033253	IID1	PRJEB7116	ERS624639	2	1	21	3	2	1	5	53	ST-21 complex	29	1698366	2	298188	125.57	665.381	98.0491	98.3257	6776648	665.382	99.7	0	0.3	0
C033254	IID1	PRJEB7116	ERS622893	2	1	21	3	2	1	5	53	ST-21 complex	29	1628088	2	298188	47.62	231.335	99.1526	98.1235	2345286	231.334	99.6	0.3	0.3	0.1
C033255	IID1	PRJEB7116	ERS660969	2	1	1	3	2	1	5	21	ST-21 complex	50	1705888	4	160369	166.09	600.246	124.463	124.106	4829608	600.247	99.6	0.3	0.3	0.1
C033256	IID1	PRJEB7116	ERS622886	2	1	1	3	2	1	5	21	ST-21 complex	21	1623385	2	295237	67.23	324.152	99.346	98.2379	3281162	324.152	99.6	0.3	0.3	0.1
C033258	IID1	PRJEB7116	ERS622909	2	1	5	3	2	1	5	19	ST-21 complex	53	1691804	3	210192	53.9	325.634	94.9854	97.0122	3392062	325.634	99.7	0	0.3	0
C033259	IID1	PRJEB7116	ERS622901	9	25	2	10	22	3	6	52	ST-52 complex	32	1641786	3	218040	34.47	203.006	95.8453	97.1287	2103972	203.006	99.6	0.3	0.3	0.1
C033260	IID1	PRJEB7116	ERS622859	2	59	4	38	17	12	35	433	ST-433 complex	292	1871544	6	112754	40.69	289.928	93.7366	96.4473	3048918	289.928	98.9	0.3	0.3	0.8
C033262	IID1	PRJEB7116	ERS660903	7	78	42	4	106	12	8	1721	Not available	17	1617040	2	305037	137.86	477.956	124.416	123.999	3848054	477.956	99.6	0.3	0.3	0.1
C033449	IID1	PRJEB7116	ERS624681	24	2	2	15	23	3	12	1365	ST-443 complex	55	1649085	2	292067	58.41	283.586	99.4607	98.3728	2866916	283.586	99.6	0.3	0.3	0.1
C033451	IID1	PRJEB7116	ERS624618	9	2	4	62	4	5	6	257	ST-257 complex	120	1730022	2	293407	74.13	378.895	99.4115	98.6489	3826052	378.895	99.7	0	0.3	0
C033452	IID1	PRJEB7116	ERS624658	2	1	1	5	2	1	5	47	ST-21 complex	40	1655773	5	85537	15.59	98.0744	95.6544	96.8688	1018832	98.0744	98.6	0	0.7	0.7
C033453	IID1	PRJEB7116	ERS624692	24	17	2	15	23	3	12	443	ST-443 complex	30	1668609	2	293583	27.51	178.269	92.0237	95.8263	1897998	178.27	98.9	0.3	0.3	0.8
C033454	IID1	PRJEB7116	ERS624706	2	1	1	3	2	1	5	21	ST-21 complex	38	1670486	3	189359	89.38	449.023	99.2272	98.8737	4533274	449.023	99.6	0.3	0.3	0.1
C033455	IID1	PRJEB7116	ERS624624	4	7	10	4	1	7	1	45	ST-45 complex	32	1604192	2	284078	23.06	141.425	94.3803	96.9878	1478044	141.425	99.7	0	0.3	0
ES00001	ENIGMA	PRJEB32069	ERS3356487	2	4	1	2	7	1	5	48	ST-48 complex	212	1695693	3	197767	292.06	972.692	148.063	141.891	6709290	972.692	99.6	0.3	0.3	0.1
ES00002	ENIGMA	PRJEB32069	ERS3356498	7	53	2	10	11	3	3	574	ST-574 complex	437	1840787	5	111303	196.21	712.761	148.377	141.663	4914910	712.761	99.7	0	0.3	0
ES00004	ENIGMA	PRJEB32069	ERS3356520	2	4	5	2	2	1	5	227	ST-206 complex	251	1699510	3	154507	303.04	1020.72	148.677	137.833	7125174	1020.72	99.7	0	0.3	0
ES00005	ENIGMA	PRJEB32069	ERS3356531	3	392	5	17	11	11	6	5483	ST-49 complex	438	1921160	4	180148	237.8	902.451	148.352	139.771	6264348	902.451	99.7	0	0.3	0
ES00007	ENIGMA	PRJEB32069	ERS3356553	7	2	5	2	10	3	404	6759	ST-353 complex	292	1798093	4	188032	368.17	1302.63	148.655	139.063	9054886	1302.63	99.7	0	0.3	0
ES00008	ENIGMA	PRJEB32069	ERS3356564	1	6	22	24	12	28	1	132	ST-508 complex	239	1705782	3	190062	268.24	904.875	148.599	140.036	6270026	904.875	99	0	0.3	0.7
ES00009	ENIGMA	PRJEB32069	ERS3356571	2	21	5	2	60	1	5	2149	ST-206 complex	177	1753811	2	332605	279.6	956.484	148.828	141.47	6589662	956.483	99.7	0	0.3	0
ES00010	ENIGMA	PRJEB32069	ERS3356477	55	21	2	71	11	37	3	2133	Not available	207	1664290	3	288932	302.3	987.115	148.887	140.852	6813824	987.115	99.6	0.3	0.3	0.1
ES00011	ENIGMA	PRJEB32069	ERS3356478	7	2	5	2	10	3	6	5	ST-353 complex	114	1746201	3	290311	305.21	1038.24	148.896	140.917	7164878	1038.24	99.6	0.3	0.3	0.1
ES00012	ENIGMA	PRJEB32069	ERS3356479	1	4	2	2	6	3	17	61	ST-61 complex	188	1660108	3	254700	308.28	1010.74	148.772	140.385	6990970	1010.74	99.6	0.3	0.3	0.1
ES00013	ENIGMA	PRJEB32069	ERS3356480	1	4	2	2	6	3	17	61	ST-61 complex	156	1691679	3	253855	310.53	1035.39	148.694	140.64	7157070	1035.39	99.3	0.3	0.7	0
ES00014	ENIGMA	PRJEB32069	ERS3356481	24	2	2	2	10	3	1	464	ST-464 complex	180	1841180	5	163366	336.11	1193.27	148.967	141.478	8216852	1193.27	99.6	0.3	0.3	0.1
ES00015	ENIGMA	PRJEB32069	ERS3356482	24	601	508	2	89	59	6	8106	ST-460 complex	168	1793121	4	175700	290.26	1016.54	148.824	141.211	7009758	1016.54	99.6	0.3	0.3	0.1
ES00016	ENIGMA	PRJEB32069	ERS3356483	2	4	1	2	7	1	5	48	ST-48 complex	163	1683841	4	185405	277.48	923.378	148.95	139.763	6396502	923.378	99.6	0.3	0.3	0.1
ES00017	ENIGMA	PRJEB32069	ERS3356484	2	1	1	3	2	1	5	21	ST-21 complex	250	1719922	4	176526	262.44	882.899	148.686	141.38	6087556	882.898	99.7	0	0.3	0
ES00019	ENIGMA	PRJEB32069	ERS3356485	2	17	5	2	10	59	6	6461	ST-353 complex	156	1740152	3	285367	298.94	1010.72	148.47	142.324	6951462	1010.72	99.7	0	0.3	0
ES00020	ENIGMA	PRJEB32069	ERS3356486	24	2	2	2	10	3	1	464	ST-464 complex	129	1788249	4	230313	232.96	818.609	148.887	138.432	5698258	818.61	99.7	0	0.3	0
ES00021	ENIGMA	PRJEB32069	ERS3356488	2	2	2	2	10	3	1	6209	ST-464 complex	139	1731370	3	287316	240.76	814.053	148.841	139.395	5648510	814.053	99.6	0.3	0.3	0.1
ES00022	ENIGMA	PRJEB32069	ERS3356489	24	2	2	2	10	3	3	5136	ST-464 complex	288	1928859	6	143637	198.05	747.119	148.516	140.818	5164410	747.119	99.3	0	0.3	0.4
ES00023	ENIGMA	PRJEB32069	ERS3356490	7	17	2	15	23	3	12	51	ST-443 complex	144	1699094	3	220564	265.06	877.813	148.7	141.605	6047524	877.812	98.9	0.3	0.3	0.8
ES00024	ENIGMA	PRJEB32069	ERS3356491	4	7	10	4	42	7	1	137	ST-45 complex	263	1754377	4	184038	275.21	946.062	148.787	140.938	6530754	946.062	99.7	0	0.3	0
ES00025	ENIGMA	PRJEB32069	ERS3356492	1	4	2	2	6	3	?	Fail	Fail	330	1893922	4	185013	256.89	948.909	148.976	142.05	6521114	948.909	98.7	0.7	0.3	1
ES00026	ENIGMA	PRJEB32069	ERS3356493	2	1	1	3	2	1	5	21	ST-21 complex	140	1700313	4	154085	229.86	786.671	148.432	137.571	5501134	786.671	99.6	0.3	0.3	0.1
ES00027	ENIGMA	PRJEB32069	ERS3356494	6	4	5	2	2	1	5	122	ST-206 complex	124	1705319	3	161750	227.73	759.391	148.422	136.106	5337914	759.392	99.3	0	0.3	0.4
ES00028	ENIGMA	PRJEB32069	ERS3356495	37	28	120	28	127	3	23	1257	Not available	155	1828598	4	221378	183.99	688.366	148.553	131.069	4923552	688.366	99	0	0.3	0.7
ES00029	ENIGMA	PRJEB32069	ERS3356496	1	2	3	4	5	9	3	42	ST-42 complex	146	1766430	4	183594	146.79	530.441	148.417	132.375	3778192	530.441	99.7	0	0.3	0
ES00031	ENIGMA	PRJEB32069	ERS3356499	2	1	21	3	2	1	5	53	ST-21 complex	187	1705219	3	218906	248.53	854.14	148.344	135.234	6024018	854.141	99.6	0.3	0.3	0.1
ES00032	ENIGMA	PRJEB32069	ERS3356500	10	27	16	19	10	5	7	403	ST-403 complex	159	1769899	4	160674	209.17	754.399	148.577	134.234	5335002	754.399	98.9	0.3	0.3	0.8
ES00033	ENIGMA	PRJEB32069	ERS3356501	24	2	2	2	10	3	3	5136	ST-464 complex	271	1918717	6	158012	183.92	717.51	148.569	133.082	5095024	717.51	99.3	0	0.3	0.4
ES00034	ENIGMA	PRJEB32069	ERS3356502	2	17	2	3	2	1	5	883	ST-21 complex	152	1664369	4	175773	305.55	997.954	148.05	141.537	6892250	997.953	99.7	0	0.3	0
ES00035	ENIGMA	PRJEB32069	ERS3356503	2	1	12	3	2	1	5	50	ST-21 complex	163	1695500	5	123494	295.82	986.105	148.721	140.915	6809278	986.105	99.6	0.3	0.3	0.1
ES00036	ENIGMA	PRJEB32069	ERS3356504	1	6	60	24	12	28	1	508	ST-508 complex	159	1691582	3	255596	219.26	736.439	148.908	138.69	5121316	736.439	99	0	0.3	0.7
ES00037	ENIGMA	PRJEB32069	ERS3356505	24	2	2	2	10	3	3	5136	ST-464 complex	382	1869654	4	183517	259.97	944.066	148.514	143.256	6471322	944.066	99.7	0	0.3	0
ES00039	ENIGMA	PRJEB32069	ERS3356506	2	17	5	2	10	59	6	6461	ST-353 complex	142	1770504	3	285364	264.25	921.441	148.57	139.971	6386890	921.441	99.6	0.3	0.3	0.1
ES00040	ENIGMA	PRJEB32069	ERS3356507	9	25	2	10	22	3	8	2100	ST-52 complex	326	1801769	3	214022	243.65	856.766	148.655	141.852	5898424	856.767	99.6	0.3	0.3	0.1
ES00042	ENIGMA	PRJEB32069	ERS3356510	2	4	2	4	19	3	6	658	ST-658 complex	295	1753144	3	285544	395.5	1359.41	148.841	139.913	9415708	1359.41	99.7	0	0.3	0
ES00043	ENIGMA	PRJEB32069	ERS3356511	9	2	4	62	4	5	6	257	ST-257 complex	169	1768849	3	178280	299.21	1040.63	148.62	140.041	7210052	1040.63	99.7	0	0.3	0
ES00044	ENIGMA	PRJEB32069	ERS3356512	2	17	5	2	10	59	6	6461	ST-353 complex	157	1770297	4	156717	256.91	888.355	148.243	142.579	6109256	888.355	99.6	0.3	0.3	0.1
ES00045	ENIGMA	PRJEB32069	ERS3356513	24	2	2	2	10	3	1	464	ST-464 complex	184	1825027	4	228889	236.57	852.254	148.917	138.128	5938134	852.254	99.6	0.3	0.3	0.1
ES00046	ENIGMA	PRJEB32069	ERS3356514	2	1	12	3	2	1	5	50	ST-21 complex	156	1695662	4	175730	294.87	984.121	148.789	139.539	6826392	984.121	99.6	0.3	0.3	0.1
ES00047	ENIGMA	PRJEB32069	ERS3356515	7	84	5	10	11	3	6	1036	ST-353 complex	158	1772462	5	155713	294.8	1022.15	148.814	140.372	7069166	1022.15	98.9	0.3	0.3	0.8
ES00048	ENIGMA	PRJEB32069	ERS3356516	2	4	5	2	2	1	5	227	ST-206 complex	198	1771382	4	154507	276.89	959.359	148.877	140.526	6629912	959.36	99.7	0	0.3	0
ES00049	ENIGMA	PRJEB32069	ERS3356517	2	1	12	3	2	1	5	50	ST-21 complex	145	1736635	4	189325	238.76	818.496	148.966	139.469	5675432	818.496	99.7	0	0.3	0
ES00050	ENIGMA	PRJEB32069	ERS3356518	4	7	10	4	42	25	1	538	ST-45 complex	262	1705179	3	184509	269.22	905.904	149.037	139.128	6287394	905.904	99.7	0	0.3	0
ES00051	ENIGMA	PRJEB32069	ERS3356519	2	1	1	3	2	1	5	21	ST-21 complex	151	1739781	4	176224	376.2	1270.02	148.591	142.923	8713252	1270.02	99.7	0	0.3	0
ES00052	ENIGMA	PRJEB32069	ERS3356521	1	3	6	4	3	3	3	22	ST-22 complex	209	1708244	5	151272	264.23	887.156	148.926	139.704	6147352	887.157	99.7	0	0.3	0
ES00053	ENIGMA	PRJEB32069	ERS3356522	2	21	5	2	60	1	5	2149	ST-206 complex	175	1751084	3	236149	306.65	1051.53	148.717	141.517	7246106	1051.53	99.6	0.3	0.3	0.1
ES00054	ENIGMA	PRJEB32069	ERS3356523	7	84	1	767	11	3	6	9401	Not available	275	1825854	5	118017	290.44	1046.51	148.709	138.407	7289766	1046.51	99.3	0	0.7	0
ES00055	ENIGMA	PRJEB32069	ERS3356524	24	2	2	2	10	3	3	5136	ST-464 complex	270	1779971	4	186110	322.04	1124.18	148.613	140.68	7771884	1124.18	99.6	0.3	0.3	0.1
ES00056	ENIGMA	PRJEB32069	ERS3356525	2	4	1	2	7	1	5	48	ST-48 complex	161	1755886	3	197768	309.29	1056.46	148.82	142.127	7262208	1056.46	99.7	0	0.3	0
ES00057	ENIGMA	PRJEB32069	ERS3356526	9	2	4	62	4	5	6	257	ST-257 complex	170	1738114	2	331464	317.09	1082.42	148.872	141.085	7466060	1082.42	99.6	0.3	0.3	0.1
ES00058	ENIGMA	PRJEB32069	ERS3356527	2	1	5	3	2	1	5	19	ST-21 complex	187	1703652	4	153924	335.85	1112.54	148.684	142.392	7644290	1112.54	99.6	0.3	0.3	0.1
ES00059	ENIGMA	PRJEB32069	ERS3356528	4	7	10	4	1	7	1	45	ST-45 complex	234	1672517	4	185025	395.62	1272.73	148.569	144.689	8679944	1272.73	99.7	0	0.3	0
ES00060	ENIGMA	PRJEB32069	ERS3356529	9	25	2	10	22	3	6	52	ST-52 complex	167	1677849	3	210903	308.14	1003.16	148.721	142.935	6879040	1003.16	99.7	0	0.3	0
ES00061	ENIGMA	PRJEB32069	ERS3356530	2	1	21	3	2	1	5	53	ST-21 complex	156	1776891	3	218905	265.37	915.455	148.94	142.256	6287556	915.456	99.7	0	0.3	0
ES00062	ENIGMA	PRJEB32069	ERS3356532	2	1	21	3	2	1	5	53	ST-21 complex	130	1767822	2	336084	168.83	590.094	148.711	138.987	4102168	590.094	99.7	0	0.3	0
ES00063	ENIGMA	PRJEB32069	ERS3356533	1	3	6	4	3	3	3	22	ST-22 complex	225	1709841	4	165720	235.15	797.088	148.916	138.404	5548446	797.088	99.7	0	0.3	0
ES00064	ENIGMA	PRJEB32069	ERS3356534	9	2	4	62	4	5	6	257	ST-257 complex	135	1716104	2	332336	246.61	830.456	148.637	141.393	5726686	830.455	99.6	0.3	0.3	0.1
ES00065	ENIGMA	PRJEB32069	ERS3356535	1	2	3	4	5	9	3	42	ST-42 complex	178	1671484	3	212166	281.63	922.149	148.99	140.784	6364600	922.148	99.6	0.3	0.3	0.1
ES00066	ENIGMA	PRJEB32069	ERS3356536	9	2	4	62	4	5	6	257	ST-257 complex	154	1720077	3	211895	254.03	857.137	148.612	142.196	5894874	857.137	99.6	0.3	0.3	0.1
ES00067	ENIGMA	PRJEB32069	ERS3356537	9	2	4	62	4	5	6	257	ST-257 complex	161	1725744	3	211971	309.13	1044.56	148.656	140.993	7212574	1044.56	99.6	0.3	0.3	0.1
ES00068	ENIGMA	PRJEB32069	ERS3356538	2	4	1	2	7	1	5	48	ST-48 complex	266	1706698	4	184729	270.33	906.229	147.97	142.685	6235754	906.229	99.7	0	0.3	0
ES00069	ENIGMA	PRJEB32069	ERS3356539	2	1	12	3	2	1	5	50	ST-21 complex	139	1691145	4	175567	219.4	736.4	148.697	138.72	5124270	736.4	99.7	0	0.3	0
ES00072	ENIGMA	PRJEB32069	ERS3356541	24	2	2	2	10	3	3	5136	ST-464 complex	169	1788253	4	183516	250.61	880.231	148.368	140.578	6092704	880.23	99.6	0.3	0.3	0.1
ES00073	ENIGMA	PRJEB32069	ERS3356543	510	1	12	3	2	1	5	9580	ST-21 complex	145	1739651	4	188174	263.41	895.76	148.523	142.038	6165724	895.76	99.7	0	0.3	0
ES00074	ENIGMA	PRJEB32069	ERS3356544	510	1	12	3	2	1	5	9580	ST-21 complex	148	1741124	4	188172	248.83	849.799	148.678	141.001	5867176	849.8	99.7	0	0.3	0
ES00075	ENIGMA	PRJEB32069	ERS3356545	2	1	1	3	2	1	5	21	ST-21 complex	118	1760426	4	176222	264.34	910.932	148.733	140.706	6294454	910.931	99.7	0	0.3	0
ES00076	ENIGMA	PRJEB32069	ERS3356546	2	17	5	2	10	59	6	6461	ST-353 complex	444	1890957	4	156717	263.98	981.876	148.272	141.243	6782890	981.876	99.6	0.3	0.3	0.1
ES00077	ENIGMA	PRJEB32069	ERS3356547	24	2	2	2	10	3	1	464	ST-464 complex	138	1795113	3	249007	221.62	787.76	148.937	138.325	5484616	787.76	99.6	0.3	0.3	0.1
ES00078	ENIGMA	PRJEB32069	ERS3356548	24	2	2	2	10	3	1	464	ST-464 complex	117	1789541	4	180051	253.2	885.549	148.752	140.881	6114976	885.549	99.6	0.3	0.3	0.1
ES00079	ENIGMA	PRJEB32069	ERS3356549	2	1	12	3	2	1	5	50	ST-21 complex	174	1718846	5	153921	259.45	881.637	148.801	138.857	6129758	881.637	99.7	0	0.3	0
ES00080	ENIGMA	PRJEB32069	ERS3356550	8	10	2	2	11	12	6	354	ST-354 complex	155	1779300	4	244694	265.24	930.254	148.85	139.263	6457548	930.254	99.6	0.3	0.3	0.1
ES00081	ENIGMA	PRJEB32069	ERS3356551	8	10	2	2	11	12	6	354	ST-354 complex	136	1770071	4	245241	249.39	866.984	148.963	139.947	6001750	866.984	99.6	0.3	0.3	0.1
ES00082	ENIGMA	PRJEB32069	ERS3356552	9	2	4	62	4	5	6	257	ST-257 complex	143	1719430	3	213338	317.25	1069.88	148.221	142.566	7358538	1069.89	99.6	0.3	0.3	0.1
ES00083	ENIGMA	PRJEB32069	ERS3356554	9	2	4	62	4	5	6	257	ST-257 complex	150	1719566	3	211964	292.78	988.828	148.446	142.038	6808140	988.828	99.6	0.3	0.3	0.1
ES00084	ENIGMA	PRJEB32069	ERS3356555	7	53	2	10	11	3	3	574	ST-574 complex	285	1812518	4	156119	299.81	1061.97	148.588	141.466	7322562	1061.97	99.6	0.3	0.3	0.1
ES00085	ENIGMA	PRJEB32069	ERS3356556	2	4	5	2	2	1	5	227	ST-206 complex	138	1670643	3	154518	262.69	859.665	148.778	141.214	5928878	859.665	99.7	0	0.3	0
ES00086	ENIGMA	PRJEB32069	ERS3356557	4	7	10	4	1	7	1	45	ST-45 complex	133	1682382	4	185027	261.06	862.638	148.797	140.848	5956508	862.639	99.7	0	0.3	0
ES00087	ENIGMA	PRJEB32069	ERS3356558	4	7	10	4	1	7	1	45	ST-45 complex	312	1696028	4	185031	307.56	1021.42	148.31	141.55	7047662	1021.42	99.7	0	0.3	0
ES00088	ENIGMA	PRJEB32069	ERS3356559	4	7	10	4	1	7	1	45	ST-45 complex	136	1642733	4	185031	293.04	948.606	148.672	140.205	6567550	948.606	99.7	0	0.3	0
ES00089	ENIGMA	PRJEB32069	ERS3356560	4	7	10	4	42	7	1	137	ST-45 complex	201	1651788	4	185446	276.28	893.298	148.758	141.991	6144798	893.298	99.7	0	0.3	0
ES00090	ENIGMA	PRJEB32069	ERS3356561	4	7	10	4	1	7	1	45	ST-45 complex	152	1685163	4	185026	243.62	805.961	148.555	141.855	5550492	805.96	99.7	0	0.3	0
ES00091	ENIGMA	PRJEB32069	ERS3356562	1	4	2	2	6	3	17	61	ST-61 complex	139	1646860	3	184922	326.54	1054.6	148.109	142.744	7251808	1054.6	99.6	0.3	0.3	0.1
ES00092	ENIGMA	PRJEB32069	ERS3356563	2	17	5	2	10	59	6	6461	ST-353 complex	178	1853743	3	285363	265.21	962.477	148.776	140.36	6657608	962.478	99.6	0.3	0.3	0.1
ES00096	ENIGMA	PRJEB32069	ERS3356566	2	1	1	3	2	1	5	21	ST-21 complex	148	1699811	3	219416	261.28	871.617	148.885	140.239	6029354	871.617	99.7	0	0.3	0
ES00097	ENIGMA	PRJEB32069	ERS3356567	4	7	10	4	42	7	1	137	ST-45 complex	198	1661286	3	212478	291.73	953.137	148.084	141.811	6575744	953.137	99.6	0.3	0.3	0.1
ES00098	ENIGMA	PRJEB32069	ERS3356568	1	2	3	4	5	9	3	42	ST-42 complex	164	1668171	3	213864	216.05	719.989	148.909	136.911	5038052	719.989	99.7	0	0.3	0
ES00099	ENIGMA	PRJEB32069	ERS3356569	1	2	3	4	5	9	3	42	ST-42 complex	228	1685615	4	186593	227.48	752.882	148.369	142.179	5182498	752.882	99.7	0	0.3	0
ES00100	ENIGMA	PRJEB32069	ERS3356570	7	17	2	15	23	3	12	51	ST-443 complex	172	1682748	4	187028	262.09	869.353	148.747	140.461	6011956	869.353	99.3	0.3	0.7	0
ES00101	ENIGMA	PRJEB32069	ERS3356656	4	7	40	4	42	51	1	267	ST-283 complex	385	1713033	3	184100	312.72	1045.86	148.661	143.435	7161070	1045.86	99.7	0	0.3	0
ES00102	ENIGMA	PRJEB32069	ERS3356657	27	22	22	376	43	86	31	4279	ST-1275 complex	469	1855744	5	153319	288.76	1037.61	148.583	142.72	7123902	1037.61	98.9	0.3	0.3	0.8
ES00103	ENIGMA	PRJEB32069	ERS3356658	6	4	5	2	2	1	5	122	ST-206 complex	160	1757815	4	161723	325.69	1106.93	149.184	143.791	7556446	1106.93	99.3	0.3	0.3	0.4
ES00104	ENIGMA	PRJEB32069	ERS3356659	9	2	4	62	4	5	6	257	ST-257 complex	324	1782415	4	178303	350.05	1216.93	149.268	142.738	8334960	1216.93	99.6	0.3	0.3	0.1
ES00105	ENIGMA	PRJEB32069	ERS3356572	2	1	12	3	2	1	5	50	ST-21 complex	283	1746313	4	189322	382.33	1293.12	149.289	143.543	8831820	1293.12	99.6	0.3	0.3	0.1
ES00106	ENIGMA	PRJEB32069	ERS3356573	2	1	12	3	2	1	5	50	ST-21 complex	259	1746810	5	134961	373.17	1250.85	148.956	145.065	8508600	1250.85	99.7	0	0.3	0
ES00107	ENIGMA	PRJEB32069	ERS3356574	10	27	89	19	10	132	7	985	ST-403 complex	277	1837522	4	176548	246.12	871.879	148.466	145.555	5930728	871.879	98.9	0.3	0.3	0.8
ES00108	ENIGMA	PRJEB32069	ERS3356575	6	4	5	2	2	1	5	122	ST-206 complex	242	1780262	4	161723	402.1	1383.94	147.775	145.298	9444336	1383.94	99.3	0	0.3	0.4
ES00109	ENIGMA	PRJEB32069	ERS3356576	2	4	1	2	7	1	5	48	ST-48 complex	386	1759743	4	184729	274.25	948.16	147.186	143.824	6516330	948.16	99.6	0.3	0.3	0.1
ES00110	ENIGMA	PRJEB32069	ERS3356577	7	17	2	15	23	3	12	51	ST-443 complex	266	1770999	3	220564	274.3	943.139	149.426	143.611	6436990	943.138	98.9	0.3	0.3	0.8
ES00111	ENIGMA	PRJEB32069	ERS3356578	4	7	10	4	42	51	1	583	ST-45 complex	242	1673380	3	184106	294.58	965.728	147.894	144.061	6615594	965.728	99.7	0	0.3	0
ES00112	ENIGMA	PRJEB32069	ERS3356579	2	1	1	3	2	1	5	21	ST-21 complex	242	1717376	4	176529	303.76	1019.39	149.16	142.7	6985510	1019.39	99.7	0	0.3	0
ES00115	ENIGMA	PRJEB32069	ERS3356581	8	17	5	2	10	59	6	400	ST-353 complex	229	1814123	4	183702	277.9	972.236	149.257	143.606	6639530	972.236	99.6	0.3	0.3	0.1
ES00116	ENIGMA	PRJEB32069	ERS3356582	1	6	22	24	12	28	1	132	ST-508 complex	322	1732505	3	190063	361.88	1219.93	147.637	144.434	8353600	1219.93	99	0	0.3	0.7
ES00117	ENIGMA	PRJEB32069	ERS3356583	9	2	4	62	4	5	6	257	ST-257 complex	263	1797556	4	178247	352.73	1230.81	147.623	144.938	8414000	1230.81	99.6	0.3	0.3	0.1
ES00118	ENIGMA	PRJEB32069	ERS3356584	2	1	21	3	2	1	5	53	ST-21 complex	163	1669395	3	219320	317.69	1034.45	147.627	143.594	7104248	1034.45	99.7	0	0.3	0
ES00119	ENIGMA	PRJEB32069	ERS3356585	4	7	10	4	1	7	1	45	ST-45 complex	260	1715419	5	182780	260.2	866.488	149.202	143.616	5918274	866.488	99.7	0	0.3	0
ES00120	ENIGMA	PRJEB32069	ERS3356586	4	7	10	4	42	7	1	137	ST-45 complex	192	1683938	3	184332	320.26	1043.08	149.33	143.612	7121422	1043.08	99.7	0	0.3	0
ES00121	ENIGMA	PRJEB32069	ERS3356587	2	1	12	3	2	1	5	50	ST-21 complex	201	1730212	4	161789	267.39	908.146	146.994	143.443	6253650	908.146	99.7	0	0.3	0
ES00124	ENIGMA	PRJEB32069	ERS3356590	7	2	5	2	10	3	6	5	ST-353 complex	215	1792538	5	148387	322.03	1106.33	149.318	144.63	7527386	1106.33	99.6	0.3	0.3	0.1
ES00125	ENIGMA	PRJEB32069	ERS3356591	4	7	10	4	1	7	1	45	ST-45 complex	273	1673305	4	184096	390.66	1257.28	148.978	145.149	8549218	1257.28	99	0	0.3	0.7
ES00126	ENIGMA	PRJEB32069	ERS3356592	4	7	10	4	1	7	1	45	ST-45 complex	283	1680915	4	184096	266.41	893.525	148.279	140.761	6182710	893.525	99	0	0.3	0.7
ES00127	ENIGMA	PRJEB32069	ERS3356593	2	17	5	2	10	59	6	6461	ST-353 complex	249	1797119	4	157030	262.66	939.195	148.475	141.097	6486768	939.195	99.6	0.3	0.3	0.1
ES00128	ENIGMA	PRJEB32069	ERS3356594	2	1	1	3	2	1	5	21	ST-21 complex	161	1740891	3	189362	253.01	874.848	149.165	139.828	6054460	874.848	99.7	0	0.3	0
ES00129	ENIGMA	PRJEB32069	ERS3356595	2	4	1	2	7	1	5	48	ST-48 complex	481	1925525	4	185033	266.03	1011.2	148.87	141.933	6954534	1011.2	99.7	0	0.3	0
ES00130	ENIGMA	PRJEB32069	ERS3356596	2	4	1	2	7	1	5	48	ST-48 complex	202	1788907	5	154538	271.17	965.19	148.627	141.547	6652490	965.19	99.3	0.7	0.3	0.4
ES00132	ENIGMA	PRJEB32069	ERS3356598	2	1	1	3	2	1	5	21	ST-21 complex	191	1704100	4	176222	289.66	965.31	148.558	143.61	6607920	965.309	99.7	0	0.3	0
ES00134	ENIGMA	PRJEB32069	ERS3356599	2	1	1	3	2	1	5	21	ST-21 complex	218	1752838	4	176223	263.94	906.192	149.166	142.373	6216596	906.193	99.7	0	0.3	0
ES00135	ENIGMA	PRJEB32069	ERS3356600	2	4	1	2	7	1	5	48	ST-48 complex	185	1693022	3	197757	319.28	1052.16	148.977	143.571	7193074	1052.16	99.6	0.3	0.3	0.1
ES00137	ENIGMA	PRJEB32069	ERS3356602	9	2	4	62	4	5	6	257	ST-257 complex	375	1812475	2	553882	273.51	960.192	149.204	142.674	6579418	960.192	99.7	0	0.3	0
ES00138	ENIGMA	PRJEB32069	ERS3356603	4	7	40	4	42	51	1	267	ST-283 complex	268	1668332	3	184099	286.47	934.44	149.178	142.614	6404856	934.44	99.7	0	0.3	0
ES00139	ENIGMA	PRJEB32069	ERS3356604	4	7	40	4	42	51	1	267	ST-283 complex	253	1665340	3	184099	290.98	951.82	149.317	141.232	6551870	951.82	99.7	0	0.3	0
ES00140	ENIGMA	PRJEB32069	ERS3356605	4	7	10	4	1	7	1	45	ST-45 complex	448	1861633	4	184317	262.32	952.98	149.298	142.993	6520768	952.98	99	0	0.3	0.7
ES00141	ENIGMA	PRJEB32069	ERS3356606	1	2	42	4	235	40	3	1370	ST-42 complex	431	1913338	6	127705	310.25	1151.75	149.343	143.3	7871360	1151.75	99.3	0	0.7	0
ES00142	ENIGMA	PRJEB32069	ERS3356607	2	4	1	2	7	1	5	48	ST-48 complex	283	1924835	5	133639	281.94	1058.6	149.202	142.814	7250266	1058.6	98.6	0.3	0.7	0.7
ES00143	ENIGMA	PRJEB32069	ERS3356608	2	1	1	3	2	1	5	21	ST-21 complex	157	1782329	4	217511	258.67	902.285	148.842	141.447	6216462	902.285	99.7	0	0.3	0
ES00144	ENIGMA	PRJEB32069	ERS3356609	2	1	1	3	2	1	5	21	ST-21 complex	237	1805549	4	176526	277.08	970.803	149.313	143.395	6633254	970.803	99.7	0	0.3	0
ES00145	ENIGMA	PRJEB32069	ERS3356610	2	21	5	37	2	1	5	206	ST-206 complex	261	1774274	4	213131	333.33	1145.83	148.925	144.481	7810540	1145.83	99.6	0.3	0.3	0.1
ES00146	ENIGMA	PRJEB32069	ERS3356611	2	1	1	3	2	1	5	21	ST-21 complex	596	2027945	5	154458	267.08	1058.12	149.118	143.246	7238384	1058.12	99.7	0	0.3	0
ES00147	ENIGMA	PRJEB32069	ERS3356612	8	17	5	2	10	59	6	400	ST-353 complex	313	1873397	4	183702	383.69	1378.66	149.311	144.404	9387754	1378.66	99.6	0.3	0.3	0.1
ES00148	ENIGMA	PRJEB32069	ERS3356613	8	2	4	62	4	5	6	2254	ST-257 complex	275	1741079	3	218613	281.7	952.584	149.222	143.771	6502424	952.583	99.6	0.3	0.3	0.1
ES00149	ENIGMA	PRJEB32069	ERS3356614	10	27	16	19	10	5	7	403	ST-403 complex	253	1798644	4	175217	320.98	1115.01	149.336	144.045	7601104	1115.01	98.9	0.3	0.3	0.8
ES00151	ENIGMA	PRJEB32069	ERS3356616	2	1	12	3	2	1	5	50	ST-21 complex	468	1853242	4	161826	495.57	1751.26	149.113	146.539	11846770	1751.26	99.7	0	0.3	0
ES00152	ENIGMA	PRJEB32069	ERS3356617	2	1	1	3	2	1	5	21	ST-21 complex	270	1817980	4	175703	321.62	1136.34	149.222	143.393	7766776	1136.34	99.7	0	0.3	0
ES00153	ENIGMA	PRJEB32069	ERS3356618	2	1	21	3	2	1	5	53	ST-21 complex	226	1722933	3	218903	354.49	1182.47	149.303	143.169	8086018	1182.47	99.6	0.3	0.3	0.1
ES00154	ENIGMA	PRJEB32069	ERS3356619	2	10	2	4	19	3	6	1044	ST-658 complex	468	1799162	3	213650	333.27	1168.21	149.159	143.215	7991202	1168.21	99.6	0.3	0.3	0.1
ES00155	ENIGMA	PRJEB32069	ERS3356620	2	4	5	2	2	1	5	227	ST-206 complex	412	1836451	4	154518	321.74	1149.12	149.045	143.163	7865082	1149.12	99.7	0	0.3	0
ES00157	ENIGMA	PRJEB32069	ERS3356622	24	2	2	2	10	3	3	5136	ST-464 complex	421	2010636	10	56532	313.57	1221.19	148.892	143.931	8340816	1221.19	97.9	0.3	1	1.1
ES00160	ENIGMA	PRJEB32069	ERS3356625	1	4	2	2	6	3	17	61	ST-61 complex	286	1730499	3	253853	263.37	888.16	149.243	143.665	6064432	888.16	99.6	0.3	0.3	0.1
ES00163	ENIGMA	PRJEB32069	ERS3356627	2	1	1	3	2	1	5	21	ST-21 complex	205	1711226	4	176222	351.96	1167.85	148.218	144.867	7969344	1167.85	99.7	0	0.3	0
ES00165	ENIGMA	PRJEB32069	ERS3356628	7	17	2	15	23	3	12	51	ST-443 complex	180	1721611	4	186155	319.1	1066.37	149.131	143.015	7300212	1066.37	99.6	0.3	0.3	0.1
ES00166	ENIGMA	PRJEB32069	ERS3356629	2	4	1	2	7	1	5	48	ST-48 complex	196	1688689	3	197759	318.62	1045.85	149.188	144.072	7132576	1045.85	99.6	0.3	0.3	0.1
ES00167	ENIGMA	PRJEB32069	ERS3356630	2	115	4	64	1	7	23	9585	ST-1034 complex	256	1688487	3	190937	320.41	1046.84	148.96	144.284	7139688	1046.84	99	0	0.3	0.7
ES00170	ENIGMA	PRJEB32069	ERS3356631	2	29	4	48	10	25	57	2875	Not available	481	1919697	5	99681	328.36	1207.25	149.302	145.153	8199876	1207.25	98.9	0.3	0.3	0.8
ES00172	ENIGMA	PRJEB32069	ERS3356632	4	7	40	4	42	51	1	267	ST-283 complex	179	1680720	3	184099	292.89	958.694	149.173	143.192	6558196	958.694	99.7	0	0.3	0
ES00173	ENIGMA	PRJEB32069	ERS3356633	2	17	2	3	2	1	5	883	ST-21 complex	193	1829326	6	117468	284.21	1017.02	149.093	141.993	6987748	1017.02	99.3	0.3	0.3	0.4
ES00174	ENIGMA	PRJEB32069	ERS3356634	2	4	1	2	7	1	5	48	ST-48 complex	176	1687593	3	197757	303.49	1002.17	149.15	142.272	6877786	1002.17	99.7	0	0.3	0
ES00176	ENIGMA	PRJEB32069	ERS3356636	4	7	10	4	1	7	1	45	ST-45 complex	344	1960869	12	45022	256	980.632	149.258	143.083	6708836	980.632	97.3	0.3	0.3	2.4
ES00177	ENIGMA	PRJEB32069	ERS3356637	2	4	1	4	19	62	5	475	ST-48 complex	168	1683729	3	160951	307.07	1006.21	149.266	143.032	6884792	1006.21	99.7	0	0.3	0
ES00178	ENIGMA	PRJEB32069	ERS3356638	10	27	16	19	10	5	7	403	ST-403 complex	284	1872150	4	175217	309.37	1124.36	149.387	143.038	7689886	1124.36	98.9	0.3	0.3	0.8
ES00180	ENIGMA	PRJEB32069	ERS3356640	24	2	2	2	10	3	3	5136	ST-464 complex	516	1941728	5	180001	255.23	961.689	149.368	142.619	6587202	961.689	99.6	0.3	0.3	0.1
ES00181	ENIGMA	PRJEB32069	ERS3356641	55	21	2	71	11	37	3	2133	Not available	280	1682537	3	242741	277.66	919.369	149.323	140.989	6333660	919.369	99.6	0.3	0.3	0.1
ES00182	ENIGMA	PRJEB32069	ERS3356642	10	27	16	19	10	5	7	403	ST-403 complex	498	1959530	5	160675	268.81	1031	149.344	141.636	7086386	1031	98.9	0.3	0.3	0.8
ES00183	ENIGMA	PRJEB32069	ERS3356643	8	2	4	62	4	5	6	2254	ST-257 complex	231	1749189	4	180766	313.79	1064.93	149.151	144.162	7261362	1064.93	99.7	0	0.3	0
ES00184	ENIGMA	PRJEB32069	ERS3356644	6	4	5	2	2	1	5	122	ST-206 complex	217	1732888	3	161723	277.18	944.197	149.404	141.616	6488876	944.197	99.3	0	0.3	0.4
ES00185	ENIGMA	PRJEB32069	ERS3356645	24	2	2	2	10	3	3	5136	ST-464 complex	201	1837769	4	183516	284.22	1011.2	149.256	143.492	6908308	1011.2	99.6	0.3	0.3	0.1
ES00186	ENIGMA	PRJEB32069	ERS3356646	2	1	21	3	2	1	5	53	ST-21 complex	242	1680098	2	298216	379.27	1230.2	149.306	144.189	8383110	1230.2	99.6	0.3	0.3	0.1
ES00188	ENIGMA	PRJEB32069	ERS3356648	8	2	4	62	4	5	6	2254	ST-257 complex	233	1748647	4	180462	360.63	1217.64	149.383	144.887	8275668	1217.64	99.7	0	0.3	0
ES00190	ENIGMA	PRJEB32069	ERS3356650	2	1	1	3	2	1	5	21	ST-21 complex	349	1782505	4	176222	403.34	1380.85	149.044	145.614	9372574	1380.85	99.7	0	0.3	0
ES00191	ENIGMA	PRJEB32069	ERS3356651	2	17	2	3	2	1	5	883	ST-21 complex	244	1727608	4	175773	338	1126.03	149.135	144.675	7665070	1126.03	99.7	0	0.3	0
ES00192	ENIGMA	PRJEB32069	ERS3356652	4	7	10	4	1	7	1	45	ST-45 complex	295	1689094	4	185029	271.09	887.916	149.496	143.635	6058152	887.916	99.7	0	0.3	0
ES00193	ENIGMA	PRJEB32069	ERS3356653	1	2	3	4	5	9	3	42	ST-42 complex	364	1795326	3	217436	128.69	451.774	149.223	142.017	3102426	451.775	99.7	0	0.3	0
ES00194	ENIGMA	PRJEB32069	ERS3356654	2	1	1	3	2	1	5	21	ST-21 complex	84	1685553	3	189359	341.27	1118.68	149.322	142.462	7667856	1118.68	99.7	0	0.3	0
ES00195	ENIGMA	PRJEB32069	ERS3356655	10	27	89	19	10	132	7	985	ST-403 complex	117	1816180	3	283649	299.78	1051.79	149.263	143.741	7179326	1051.79	98.9	0.3	0.3	0.8
H083540682	IID2	PRJEB7116	ERS660938	2	1	21	3	2	1	5	53	ST-21 complex	20	1656744	2	298190	150.41	533.031	124.445	123.972	4291426	533.031	99.6	0.3	0.3	0.1
H083540683	IID2	PRJEB7116	ERS534898	9	2	4	62	4	5	6	257	ST-257 complex	183	1727663	23	22048	19.04	61.4725	145.691	145.733	421876	61.4725	98.6	0.3	1	0.4
H083540685	IID2	PRJEB7116	ERS660957	9	2	4	62	4	5	6	257	ST-257 complex	29	1770062	3	203736	139.42	525.588	124.486	124.175	4227346	525.588	99.7	0	0.3	0
H083540687	IID2	PRJEB7116	ERS534885	4	7	10	4	1	7	1	45	ST-45 complex	142	1644255	17	32576	12.27	37.7246	144.529	144.914	260670	37.7246	97.6	0	0.3	2.1
H083540688	IID2	PRJEB7116	ERS534879	8	17	5	2	10	59	6	400	ST-353 complex	649	1830857	31	13262	24.2	94.2724	123.165	122.567	767278	94.2725	97.9	0.3	0.7	1.4
H083540690	IID2	PRJEB7116	ERS534893	2	4	1	2	7	1	5	48	ST-48 complex	91	1646861	14	44869	27.8	85.0234	145.073	144.774	586678	85.0234	98.9	0.3	0.7	0.4
H083540691	IID2	PRJEB7116	ERS660909	8	10	2	2	11	12	6	354	ST-354 complex	78	1776499	3	254364	179.23	680.855	124.446	124.147	5477684	680.856	99.6	0.3	0.3	0.1
H083540693	IID2	PRJEB7116	ERS660880	9	2	4	62	4	5	6	257	ST-257 complex	38	1705122	1	873691	135.32	495.039	124.432	124.216	3981850	495.039	99.6	0.3	0.3	0.1
H083540695	IID2	PRJEB7116	ERS534896	7	2	5	2	10	3	6	5	ST-353 complex	88	1738127	4	188036	23.34	78.3389	139.078	137.688	566102	78.3389	99.3	0.3	0.3	0.4
H083540697	IID2	PRJEB7116	ERS534886	2	4	1	2	7	1	5	48	ST-48 complex	1532	2089999	35	15306	18.15	77.6224	128.54	128.697	603510	77.6224	96.2	3	2.7	1.1
H083540698	IID2	PRJEB7116	ERS660953	18	89	77	109	122	269	16	7635	ST-952 complex	170	1817208	5	145017	160.29	606.405	124.41	124.184	4878682	606.406	99	0	0.3	0.7
H083540699	IID2	PRJEB7116	ERS534868	62	4	5	2	2	1	5	572	ST-206 complex	53	1641020	7	101236	36.5	112.838	143.873	142.147	789022	112.838	99.6	0.3	0.3	0.1
H083540700	IID2	PRJEB7116	ERS534897	1	6	60	24	12	28	1	508	ST-508 complex	280	1689159	41	13092	37.53	124.719	133.745	133.232	934306	124.719	95.9	0.3	0.3	3.8
H083540701	IID2	PRJEB7116	ERS534874	9	2	4	62	4	5	6	257	ST-257 complex	353	1691189	39	13200	38.33	127.612	134.667	133.843	950522	127.612	96.6	0.3	1	2.4
H083720446	IID2	PRJEB7116	ERS660914	2	1	12	3	2	1	5	50	ST-21 complex	102	1696667	3	162753	158.01	572.491	124.422	124.138	4606458	572.491	99.6	0.3	0.3	0.1
H083720448	IID2	PRJEB7116	ERS534862	10	27	43	19	6	18	7	270	ST-403 complex	412	1798483	15	40608	33.13	111.6	140.209	139.707	797380	111.6	98.3	0.3	0.3	1.4
H083720449	IID2	PRJEB7116	ERS534901	1	4	2	2	6	3	17	61	ST-61 complex	47	1653485	8	73686	34.25	106.112	142.322	141.783	746992	106.112	99.7	0	0.3	0
H083720450	IID2	PRJEB7116	ERS534902	2	1	21	3	2	1	5	53	ST-21 complex	154	1807883	5	114079	32.31	103.314	141.566	140.933	731432	103.314	99.7	0	0.3	0
H083720451	IID2	PRJEB7116	ERS534900	62	4	5	2	2	1	5	572	ST-206 complex	102	1652325	3	153900	32.7	100.398	145.884	145.064	690146	100.398	99.7	0	0.3	0
H083720452	IID2	PRJEB7116	ERS534872	2	4	1	2	7	1	5	48	ST-48 complex	170	1657777	23	23307	33.98	105.834	143.64	142.611	739448	105.834	98.7	2.4	0.7	0.6
H083720453	IID2	PRJEB7116	ERS534881	2	4	1	2	7	1	5	48	ST-48 complex	288	1663674	44	12263	39.59	118.264	143.312	142.777	826762	118.264	95.6	3.4	1.7	2.7
H083720454	IID2	PRJEB7116	ERS534866	61	70	22	18	2	74	47	448	Not available	334	1734882	42	13732	36.86	120.509	134.699	134.396	895656	120.509	95.3	0.7	1	3.7
H083720455	IID2	PRJEB7116	ERS534890	2	1	21	3	2	1	5	53	ST-21 complex	202	1685383	30	15781	43.22	132.436	141.944	141.277	935212	132.436	97.6	3.7	0.7	1.7
H083720456	IID2	PRJEB7116	ERS534880	2	1	6	3	2	1	5	148	ST-21 complex	204	1632562	19	27094	24.83	76.18	143.405	142.46	532978	76.18	97.3	0.3	0.7	2
H083720457	IID2	PRJEB7116	ERS534878	2	1	5	3	2	1	5	19	ST-21 complex	92	1692795	9	57391	31.23	101.028	141.726	140.03	717134	101.028	99.3	0.3	0.7	0
H083720458	IID2	PRJEB7116	ERS534873	10	7	10	4	1	7	1	2219	ST-45 complex	631	1815509	13	42035	34.65	118.929	143.582	143.181	829456	118.929	98.6	0	0.3	1.1
H083720459	IID2	PRJEB7116	ERS534863	2	1	1	3	2	1	5	21	ST-21 complex	82	1703681	9	71023	43.6	146.411	133.335	133.12	1098958	146.411	99.3	0	0.3	0.4
H083820546	IID2	PRJEB7116	ERS534884	4	7	563	4	1	7	1	9582	ST-45 complex	51	1663490	5	127452	29	93.4259	139.319	137.933	673942	93.426	99.6	0.3	0.3	0.1
H083820547	IID2	PRJEB7116	ERS660912	2	4	1	4	19	62	5	475	ST-48 complex	58	1653007	3	191241	110.85	390.984	124.412	124.123	3146314	390.984	99.6	0.3	0.3	0.1
H083920463	IID2	PRJEB7116	ERS660971	2	1	1	3	2	1	5	21	ST-21 complex	37	1669824	2	189382	105.99	379.562	124.416	123.964	3056298	379.562	99.7	0	0.3	0
H083920464	IID2	PRJEB7116	ERS534864	2	1	5	3	2	1	5	19	ST-21 complex	273	1660714	43	13572	40.79	133.89	134.547	133.241	999970	133.89	95.9	0.3	1.7	2.4
H084660273	IID2	PRJEB7116	ERS534875	24	2	2	2	10	3	1	464	ST-464 complex	326	1691485	32	17536	46.16	149.936	137.98	137.097	1090140	149.937	97.3	0.3	1	1.7
H084720285	IID2	PRJEB7116	ERS534888	77	30	2	2	89	59	6	670	ST-460 complex	190	1788219	22	28794	29.07	99.9498	137.432	136.361	730112	99.9499	98.3	1	1	0.7
H084720287	IID2	PRJEB7116	ERS534889	9	2	4	62	4	133	6	990	ST-257 complex	179	1718844	25	21180	13.29	49.9825	125.331	124.321	400418	49.9825	96.6	0.3	1	2.4
H084720288	IID2	PRJEB7116	ERS534865	2	17	2	3	2	1	5	883	ST-21 complex	54	1633275	4	147911	48.15	146.932	145.004	144.06	1016606	146.932	99.6	0.3	0.3	0.1
H084820597	IID2	PRJEB7116	ERS660925	62	4	5	2	2	1	5	572	ST-206 complex	44	1708320	3	153884	194.08	705.418	124.411	124.188	5675152	705.419	99.6	0.3	0.3	0.1
H084960325	IID2	PRJEB7116	ERS660932	24	21	2	2	89	59	6	606	ST-460 complex	77	1825687	3	179653	87.6	354.793	120.187	119.982	2954522	354.792	99.3	0	0.7	0
H085060254	IID2	PRJEB7116	ERS660918	7	17	2	15	23	3	12	51	ST-443 complex	62	1688662	2	331726	148.71	536.587	124.443	124.209	4315968	536.587	99.6	0.3	0.3	0.1
H085140479	IID2	PRJEB7116	ERS660886	1	6	60	24	12	28	1	508	ST-508 complex	55	1700543	4	126911	50.35	198.998	115.363	115.241	1725882	198.998	98.9	0.3	0.3	0.8
H085140480	IID2	PRJEB7116	ERS660896	2	1	1	3	2	1	5	21	ST-21 complex	25	1661494	3	189425	175.49	624.33	124.355	124.075	5026210	624.331	99.6	0.3	0.3	0.1
H085140482	IID2	PRJEB7116	ERS660904	9	2	4	62	4	5	6	257	ST-257 complex	68	1697539	3	251559	134.72	492.139	124.427	124.121	3960108	492.138	99.6	0.3	0.3	0.1
H085220524	IID2	PRJEB7116	ERS660950	2	1	21	3	2	1	5	53	ST-21 complex	36	1662555	2	298192	136.25	484.064	124.409	124.032	3896820	484.064	99.6	0.3	0.3	0.1
H090200185	IID2	PRJEB7116	ERS660882	277	105	20	143	134	15	16	7637	Not available	467	1871864	6	140798	138.86	546.544	124.332	124.158	4398920	546.544	98.9	0.3	0.3	0.8
H090200186	IID2	PRJEB7116	ERS534887	1	2	3	4	5	9	3	42	ST-42 complex	49	1622649	5	108000	74.1	224.65	143.094	142.426	1573620	224.65	99.6	0.3	0.3	0.1
H090400146	IID2	PRJEB7116	ERS660949	6	4	5	2	2	282	5	4766	Not available	27	1681912	2	187294	139.84	502.342	124.476	124.111	4041586	502.343	99.6	0.3	0.3	0.1
H090400147	IID2	PRJEB7116	ERS660924	2	4	1	2	7	1	5	48	ST-48 complex	27	1684769	2	297151	174.45	626.965	124.446	124.18	5043438	626.965	99.6	0.3	0.3	0.1
H090520098	IID2	PRJEB7116	ERS660970	2	75	4	678	141	34	1	8204	ST-661 complex	100	1893690	3	211833	156.2	602.666	124.463	124.103	4849140	602.665	98.9	0.3	0.3	0.8
H090680072	IID2	PRJEB7116	ERS660913	4	7	10	4	1	7	1	45	ST-45 complex	131	1924068	5	152149	135.13	546.702	124.437	124.178	4397976	546.702	99	0	0.3	0.7
H090840324	IID2	PRJEB7116	ERS660885	2	21	5	37	499	1	5	7640	ST-206 complex	37	1720501	2	295151	123.8	453.739	124.435	124.238	3649286	453.738	99.6	0.3	0.3	0.1
H091020175	IID2	PRJEB7116	ERS660931	62	4	5	2	2	1	5	572	ST-206 complex	21	1644781	2	191245	173.3	609.668	124.449	124.174	4904354	609.668	99.6	0.3	0.3	0.1
H091060427	IID2	PRJEB7116	ERS660960	9	25	2	10	22	3	6	52	ST-52 complex	27	1647957	2	297940	162.26	570.171	124.423	123.94	4591424	570.171	99.7	0	0.3	0
H091120573	IID2	PRJEB7116	ERS624691	9	25	2	10	22	3	6	52	ST-52 complex	89	1665939	2	298031	11.44	62.3405	99.0786	98.4909	631074	62.3405	99.7	0	0.3	0
H091120574	IID2	PRJEB7116	ERS624638	4	7	562	4	1	7	1	9583	ST-45 complex	46	1617410	3	213400	23.3	125.274	97.9599	97.8793	1279356	125.274	99	0	0.3	0.7
H091320063	IID2	PRJEB7116	ERS660897	8	2	2	212	309	253	147	2083	Not available	143	1861374	3	179516	153.74	593.54	124.444	124.102	4776082	593.54	99.7	0	0.3	0
H091520379	IID2	PRJEB7116	ERS624705	2	21	5	37	2	1	5	206	ST-206 complex	29	1703788	2	295152	27.26	151.863	98.443	98.1657	1544824	151.863	99.6	0.3	0.3	0.1
H091940484	IID2	PRJEB7116	ERS624669	2	21	5	37	60	1	5	273	ST-206 complex	45	1674498	2	297286	53.96	274.021	98.4527	98.0654	2788760	274.021	99.7	0	0.3	0
H092020292	IID2	PRJEB7116	ERS624697	7	53	2	10	11	3	3	574	ST-574 complex	38	1783622	3	185908	69.77	342.194	99.4473	98.4138	3458934	342.194	99.6	0.3	0.3	0.1
H092020293	IID2	PRJEB7116	ERS624693	8	10	2	210	11	12	6	2033	ST-354 complex	39	1764613	3	254359	69.95	363.059	99.4236	98.5429	3667890	363.06	99.7	0	0.3	0
H092060296	IID2	PRJEB7116	ERS624673	9	17	52	10	10	3	1	881	Not available	34	1731090	3	283358	58.51	301.25	98.6417	98.2196	3060528	301.25	99.7	0	0.3	0
H092060297	IID2	PRJEB7116	ERS660958	4	7	10	4	42	7	1	137	ST-45 complex	21	2031522	2	552705	122.43	433.708	124.475	124.017	3490716	433.708	99.7	0	0.3	0
H092240808	IID2	PRJEB7116	ERS624695	2	21	5	37	60	1	5	273	ST-206 complex	16	1667650	2	297288	55.27	272.302	99.4034	98.5873	2750656	272.302	99.7	0	0.3	0
H092360449	IID2	PRJEB7116	ERS624650	8	1	6	3	2	1	12	2135	ST-21 complex	30	1710868	3	188169	64.17	323.416	99.3722	98.3658	3271154	323.416	99.6	0.3	0.3	0.1
H092360450	IID2	PRJEB7116	ERS660890	7	17	2	15	23	3	12	51	ST-443 complex	39	1681632	3	192248	139.9	502.252	124.393	124.143	4041688	502.251	99.6	0.3	0.3	0.1
H092360451	IID2	PRJEB7116	ERS618017	10	107	43	19	6	18	7	1361	Not available	106	1721386	16	42580	10.83	56.5597	98.8594	98.2707	573832	56.5598	99	0	0.3	0.7
H092460223	IID2	PRJEB7116	ERS618029	2	4	1	2	7	1	5	48	ST-48 complex	37	1949478	2	297205	46.33	236.403	98.8752	98.2252	2398808	236.403	99.6	0.3	0.3	0.1
H092460224	IID2	PRJEB7116	ERS624701	8	17	5	2	10	59	6	400	ST-353 complex	76	1815001	3	287098	69.26	367.125	99.3865	98.5213	3710070	367.126	99.7	0	0.3	0
H092460225	IID2	PRJEB7116	ERS660907	10	81	50	99	120	76	52	677	ST-677 complex	43	1666305	4	144978	117.71	420.663	124.449	123.971	3386702	420.663	98.9	0.3	0.3	0.8
H092460226	IID2	PRJEB7116	ERS660906	24	2	2	2	10	3	1	464	ST-464 complex	38	1751616	4	237775	130.93	486.023	124.415	123.971	3913442	486.023	99.6	0.3	0.3	0.1
H092540336	IID2	PRJEB7116	ERS624665	4	7	10	4	42	51	1	583	ST-45 complex	19	1644927	2	299459	82.35	399.995	99.4367	98.4605	4042448	399.994	99.6	0.3	0.3	0.1
H092540337	IID2	PRJEB7116	ERS624671	9	2	2	2	11	5	6	824	ST-257 complex	39	1739380	2	333061	95.43	485.781	99.4525	98.9244	4897560	485.781	99.7	0	0.3	0
H092540338	IID2	PRJEB7116	ERS624616	9	2	2	2	11	5	6	824	ST-257 complex	42	1741891	2	333058	68.17	355.106	98.7116	98.1017	3608554	355.106	99.7	0	0.3	0
H092540339	IID2	PRJEB7116	ERS624686	1	2	3	4	5	9	3	42	ST-42 complex	18	1626173	3	213165	67.09	322.714	99.4243	98.2861	3264508	322.714	99.7	0	0.3	0
H092540340	IID2	PRJEB7116	ERS624620	8	10	2	2	11	12	6	354	ST-354 complex	44	1707769	2	302478	68.21	342.832	99.3805	98.3835	3467084	342.832	99.7	0	0.3	0
H092540341	IID2	PRJEB7116	ERS660951	1	3	6	4	3	3	3	22	ST-22 complex	39	1622834	3	190997	192.52	668.422	124.449	124.006	5380626	668.422	99.7	0	0.3	0
H092540342	IID2	PRJEB7116	ERS617995	4	7	10	4	1	7	1	45	ST-45 complex	31	1703270	2	331189	70.35	344.564	99.1535	98.3306	3489534	344.564	99.6	0.3	0.3	0.1
H092641146	IID2	PRJEB7116	ERS624644	1	3	6	4	3	3	3	22	ST-22 complex	36	1657455	3	184868	86.61	439.917	98.5131	98.5324	4465134	439.917	99.6	0.3	0.3	0.1
H092641147	IID2	PRJEB7116	ERS619936	4	7	10	4	42	7	1	137	ST-45 complex	19	1605290	2	288222	26.91	130.132	98.9589	97.2736	1326306	130.132	99.7	0	0.3	0
H092760800	IID2	PRJEB7116	ERS624622	8	1	6	3	2	1	12	2135	ST-21 complex	32	1710009	3	188168	55.31	281.978	99.0862	98.4783	2854544	281.978	99.7	0	0.3	0
H092780275	IID2	PRJEB7116	ERS624647	2	1	5	3	2	1	5	19	ST-21 complex	51	1803120	3	189391	52.48	312.799	95.3462	96.758	3256556	312.799	99.3	0.3	0.7	0
H092780277	IID2	PRJEB7116	ERS624646	2	1	1	3	2	1	5	21	ST-21 complex	34	1701062	4	163772	12.25	92.57	87.0733	93.1998	1026998	92.5701	99.7	0	0.3	0
H092780280	IID2	PRJEB7116	ERS624661	2	1	1	3	2	1	5	21	ST-21 complex	29	1674648	3	189360	54.24	268.989	99.1598	98.2999	2724494	268.989	99.7	0	0.3	0
H092820202	IID2	PRJEB7116	ERS624623	9	2	4	62	4	5	6	257	ST-257 complex	34	1647836	2	293435	84.25	411.343	99.3446	98.7165	4153700	411.343	99.6	0.3	0.3	0.1
H092820203	IID2	PRJEB7116	ERS618006	2	59	4	38	17	12	35	433	ST-433 complex	61	1758264	3	212130	74.03	379.804	99.1844	98.4652	3843210	379.804	99	0	0.3	0.7
H092920796	IID2	PRJEB7116	ERS618009	1	4	2	2	6	3	17	61	ST-61 complex	23	1620349	2	461480	46.62	223.678	99.0583	98.5673	2263648	223.677	99.6	0.3	0.3	0.1
H092960271	IID2	PRJEB7116	ERS624627	2	1	5	3	2	1	5	19	ST-21 complex	63	1658710	4	123485	54.94	349.797	93.2511	96.2175	3692396	349.797	99.6	0.3	0.3	0.1
H092960272	IID2	PRJEB7116	ERS624707	2	1	12	3	340	1	5	7641	ST-21 complex	83	1753925	4	125449	57.67	308.087	97.9591	97.9391	3145376	308.087	99.7	0	0.3	0
H092960273	IID2	PRJEB7116	ERS617974	2	1	1	3	2	1	5	21	ST-21 complex	108	1893865	6	122942	137.94	704.417	98.6905	98.2632	7153118	704.417	99.7	4.4	0.3	0
H093020625	IID2	PRJEB7116	ERS617982	7	21	5	62	4	61	44	436	Not available	116	1759376	14	32051	32	211.55	95.9127	97.3637	2189088	211.549	99.3	0	0.7	0
H093020627	IID2	PRJEB7116	ERS618060	2	1	5	3	2	1	5	19	ST-21 complex	62	1661045	5	108099	87.31	433.561	98.9543	98.2808	4396390	433.561	99.7	0	0.3	0
H093020628	IID2	PRJEB7116	ERS624648	7	17	2	15	23	3	12	51	ST-443 complex	39	1644503	3	192140	103.64	508.157	98.8507	98.4402	5151348	508.157	99.7	0	0.3	0
H093380059	IID2	PRJEB7116	ERS618000	2	1	1	3	2	1	5	21	ST-21 complex	95	1747231	6	81409	51.92	283.849	98.5142	98.4395	2882396	283.849	99.3	3.7	0.3	0.4
H093380060	IID2	PRJEB7116	ERS617977	1	2	3	4	5	9	3	42	ST-42 complex	46	1746210	6	96756	126.82	663.404	98.8288	98.1946	6734264	663.404	99.7	2.4	0.3	0
H094420392	IID2	PRJEB7116	ERS624684	4	7	10	4	42	7	1	137	ST-45 complex	17	1599977	3	211629	69.63	329.222	99.4564	98.5159	3325944	329.222	99.6	0.3	0.3	0.1
I1059	INTEGRATE	PRJEB32068	ERS3356473	10	27	43	19	6	535	7	7432	ST-403 complex	89	1750541	3	284333	311.54	1104.29	148.859	136.092	7750734	1104.29	99	0	0.3	0.7
I1098	INTEGRATE	PRJEB32068	ERS3356444	8	17	5	2	10	59	6	400	ST-353 complex	136	1786925	3	210941	347.45	1252.58	149.112	133.895	8851948	1252.58	99.6	0.3	0.3	0.1
I1113	INTEGRATE	PRJEB32068	ERS3356475	8	2	4	62	4	5	6	2254	ST-257 complex	225	1721998	2	233328	289	1008.42	148.917	133.952	7129984	1008.43	99.6	0.3	0.3	0.1
I1120	INTEGRATE	PRJEB32068	ERS3356476	2	1	5	3	2	1	5	19	ST-21 complex	162	1785643	3	189394	286.41	1031.68	148.775	134.195	7291784	1031.68	99.7	0	0.3	0
I118	INTEGRATE	PRJEB32068	ERS3356416	2	1	1	3	2	1	5	21	ST-21 complex	191	1719307	3	189359	269.52	956.717	148.801	129.031	6887038	956.717	99.7	0	0.3	0
I124	INTEGRATE	PRJEB32068	ERS3356442	1	3	6	4	3	3	3	22	ST-22 complex	278	1693801	3	184879	258.78	901.995	148.483	133.59	6395470	901.994	99.7	0	0.3	0
I1288	INTEGRATE	PRJEB32068	ERS3356456	7	17	2	15	23	3	12	51	ST-443 complex	253	1734277	2	330807	345.24	1218.23	148.904	132.146	8669130	1218.23	99.3	0.3	0.3	0.4
I1313	INTEGRATE	PRJEB32068	ERS3356427	9	17	5	10	350	3	3	2274	Not available	143	1832204	3	275365	211.95	857.241	149.239	113.672	6521136	857.24	99.7	0	0.3	0
I1436	INTEGRATE	PRJEB32068	ERS3356417	4	7	10	4	1	7	1	45	ST-45 complex	168	1686272	4	198836	290.5	1005.7	149.158	129.621	7215044	1005.7	99	0	0.3	0.7
I1492	INTEGRATE	PRJEB32068	ERS3356424	2	4	1	2	7	1	5	48	ST-48 complex	163	1677997	3	197768	397.12	1354.62	149.13	135.077	9532684	1354.62	99.7	0	0.3	0
I1494	INTEGRATE	PRJEB32068	ERS3356450	7	2	5	2	10	3	6	5	ST-353 complex	255	1790388	3	290311	375.04	1367.13	148.66	134.231	9665428	1367.13	99.6	0.3	0.3	0.1
I1593	INTEGRATE	PRJEB32068	ERS3356458	2	1	12	3	2	1	5	50	ST-21 complex	385	1811632	4	123458	415.95	1502.66	149.123	137.467	10486460	1502.66	99.7	0	0.3	0
I1638	INTEGRATE	PRJEB32068	ERS3356468	9	2	4	62	4	5	6	257	ST-257 complex	347	1852293	5	182434	161.02	639.333	148.087	129.394	4608116	639.334	99.6	0.3	0.3	0.1
I1669	INTEGRATE	PRJEB32068	ERS3356469	1	4	2	2	6	3	17	61	ST-61 complex	116	1679632	2	285659	339.48	1169.76	149.044	132.001	8324344	1169.76	99.6	0.3	0.3	0.1
I1692	INTEGRATE	PRJEB32068	ERS3356462	8	1	6	3	2	1	1	44	ST-21 complex	180	1769684	4	159909	331.03	1176.95	148.827	136.811	8240898	1176.95	99.7	0	0.3	0
I1723	INTEGRATE	PRJEB32068	ERS3356463	10	81	50	99	120	76	52	677	ST-677 complex	472	1766528	4	145331	340.1	1209.3	149.112	136.676	8462892	1209.3	99	0	0.3	0.7
I1736	INTEGRATE	PRJEB32068	ERS3356454	8	10	2	2	11	12	6	354	ST-354 complex	274	1841455	4	181651	298.25	1110.82	149.109	134.356	7837426	1110.82	99.7	0	0.3	0
I1739	INTEGRATE	PRJEB32068	ERS3356453	2	1	1	3	7	1	5	104	ST-21 complex	213	1688035	3	153934	434.27	1478.34	148.951	134.608	10427076	1478.34	99.7	0	0.3	0
I1747	INTEGRATE	PRJEB32068	ERS3356464	7	112	5	10	11	67	6	1759	Not available	328	1807611	4	234106	322.31	1172.38	148.916	135.121	8255162	1172.39	99.3	0.3	0.7	0
I1787	INTEGRATE	PRJEB32068	ERS3356474	8	1	5	3	2	1	1	1519	ST-21 complex	91	1669868	3	188170	299.71	1067.46	149.324	121.522	7882452	1067.46	99.7	0	0.3	0
I1790	INTEGRATE	PRJEB32068	ERS3356466	8	1	6	3	2	1	1	44	ST-21 complex	268	1793687	4	159909	325.83	1254.21	149.169	120.519	9301156	1254.21	99.7	0	0.3	0
I1842	INTEGRATE	PRJEB32068	ERS3356455	2	4	1	2	7	1	5	48	ST-48 complex	173	1682244	3	197764	350.69	1224.76	149.065	129.531	8792350	1224.76	99.6	0.3	0.3	0.1
I2001	INTEGRATE	PRJEB32068	ERS3356426	2	10	2	4	19	3	6	1044	ST-658 complex	141	1649278	2	285500	315.07	1055.88	148.941	134.836	7441594	1055.88	99.6	0.3	0.3	0.1
I2010	INTEGRATE	PRJEB32068	ERS3356420	24	2	2	2	10	3	3	5136	ST-464 complex	203	1797495	4	228562	317.29	1143.43	149.251	136.352	8007130	1143.43	99.7	0	0.3	0
I293	INTEGRATE	PRJEB32068	ERS3356429	7	2	5	2	10	3	6	5	ST-353 complex	224	1801226	4	207569	354.13	1334.02	149.174	125.081	9728296	1334.02	99.6	0.3	0.3	0.1
I301	INTEGRATE	PRJEB32068	ERS3356422	2	1	12	3	2	1	5	50	ST-21 complex	186	1661525	3	188173	300.87	1061.83	149.288	122.686	7808336	1061.83	99.7	0	0.3	0
I3962	INTEGRATE	PRJEB32068	ERS3356436	8	10	2	2	11	12	6	354	ST-354 complex	214	1773186	4	244695	281.54	1007.89	149.161	134.219	7113330	1007.89	99.7	0	0.3	0
I4009	INTEGRATE	PRJEB32068	ERS3356437	2	4	2	4	19	3	6	658	ST-658 complex	125	1703389	3	220068	311.12	1090.49	149.153	129.08	7838690	1090.49	99.6	0.3	0.3	0.1
I4098	INTEGRATE	PRJEB32068	ERS3356433	1	2	42	4	3	40	3	447	ST-42 complex	194	1686770	3	180666	239.75	824.762	149.174	132.777	5850386	824.763	99	0	0.3	0.7
I4134	INTEGRATE	PRJEB32068	ERS3356434	2	10	2	4	19	3	6	1044	ST-658 complex	168	1694685	2	322948	325.31	1123.6	148.84	133.062	7971564	1123.6	99.7	0	0.3	0
I4391	INTEGRATE	PRJEB32068	ERS3356440	62	4	5	2	2	1	5	572	ST-206 complex	131	1743256	4	153892	321.75	1195.23	149.272	121.739	8820490	1195.23	99.6	0.3	0.3	0.1
I4724	INTEGRATE	PRJEB32068	ERS3356443	2	4	2	4	19	3	6	658	ST-658 complex	141	1649627	2	285544	250.71	838.805	149.116	133.704	5931736	838.805	99.7	0	0.3	0
I4930	INTEGRATE	PRJEB32068	ERS3356439	2	1	1	3	2	1	5	21	ST-21 complex	124	1687042	3	189425	396.96	1366.21	148.953	130.808	9766968	1366.21	99.6	0.3	0.3	0.1
I4937	INTEGRATE	PRJEB32068	ERS3356461	2	1	5	3	2	54	5	266	ST-21 complex	387	1824516	3	189455	379.33	1380.07	149.022	137.872	9620734	1380.07	99.7	0	0.3	0
I4942	INTEGRATE	PRJEB32068	ERS3356441	7	17	2	15	23	3	12	51	ST-443 complex	130	1698544	2	330808	306.91	1071.55	148.674	133.663	7590598	1071.55	99	0	0.3	0.7
I5541	INTEGRATE	PRJEB32068	ERS3356445	2	1	1	3	2	1	5	21	ST-21 complex	92	1718083	3	227894	278.6	972.723	149.051	133.081	6895526	972.723	99.7	0	0.3	0
I5562	INTEGRATE	PRJEB32068	ERS3356472	1	3	6	4	3	3	3	22	ST-22 complex	190	1666503	2	287591	371.08	1256.79	149.076	134.078	8877078	1256.79	99.7	0	0.3	0
I5717	INTEGRATE	PRJEB32068	ERS3356428	73	2	45	10	10	59	5	6736	Not available	230	1855881	4	225843	260.7	977.398	149.203	135.311	6870650	977.399	99.6	0.3	0.3	0.1
I6432	INTEGRATE	PRJEB32068	ERS3356448	2	1	12	3	2	1	5	50	ST-21 complex	253	1721950	3	189323	260.83	970.511	149.323	119.088	7231522	970.511	99.6	0.3	0.3	0.1
I6712	INTEGRATE	PRJEB32068	ERS3356431	2	21	5	37	2	1	5	206	ST-206 complex	182	1844650	4	162929	205.92	817.052	149.156	118.725	6100118	817.052	99.6	0.3	0.3	0.1
I702	INTEGRATE	PRJEB32068	ERS3356460	62	4	5	2	2	1	5	572	ST-206 complex	242	1784627	3	153900	394.01	1475.1	149.198	125.518	10739040	1475.1	99.7	0	0.3	0
I750	INTEGRATE	PRJEB32068	ERS3356419	4	7	10	4	1	7	1	45	ST-45 complex	252	1673982	3	204658	382.73	1342.12	149.22	124.786	9796238	1342.11	99.7	0	0.3	0
I761	INTEGRATE	PRJEB32068	ERS3356421	4	7	10	4	1	7	1	45	ST-45 complex	184	1698832	4	235720	273.72	940.712	148.779	134.926	6631628	940.712	99.7	0	0.3	0
I780	INTEGRATE	PRJEB32068	ERS3356418	2	1	12	3	2	1	5	50	ST-21 complex	146	1704356	5	106815	288.99	1016.91	148.989	130.329	7281370	1016.91	99.6	0.3	0.3	0.1
I814	INTEGRATE	PRJEB32068	ERS3356423	4	7	10	4	1	7	1	45	ST-45 complex	324	1699922	4	204818	321.31	1100.05	149.142	135.405	7731930	1100.05	99	0	0.3	0.7
I887	INTEGRATE	PRJEB32068	ERS3356470	14	45	2	4	19	3	6	312	ST-658 complex	119	1666151	2	284395	324.99	1145.07	149.33	123.142	8405054	1145.07	99.7	0	0.3	0
I889	INTEGRATE	PRJEB32068	ERS3356446	4	7	40	4	42	7	1	334	ST-45 complex	110	1669439	3	177202	428.69	1462.49	149.135	131.133	10436354	1462.49	99.7	0	0.3	0
I954	INTEGRATE	PRJEB32068	ERS3356430	2	1	12	3	2	1	5	50	ST-21 complex	215	1712637	3	189322	272.95	956.349	148.642	133.316	6783624	956.348	99.7	0	0.3	0
I963	INTEGRATE	PRJEB32068	ERS3356465	24	2	2	2	10	3	1	464	ST-464 complex	338	1815742	4	235161	273.7	997.128	149.076	135.176	7015820	997.127	99.6	0.3	0.3	0.1
I967	INTEGRATE	PRJEB32068	ERS3356447	2	1	12	3	2	1	5	50	ST-21 complex	169	1699364	3	189323	349.2	1215.61	148.963	130.649	8694946	1215.61	99.7	0	0.3	0
I987	INTEGRATE	PRJEB32068	ERS3356457	9	17	5	10	350	3	3	2274	Not available	303	1853062	4	236859	230.74	919.277	149.185	122.153	6775890	919.278	99.6	0.3	0.3	0.1
I988	INTEGRATE	PRJEB32068	ERS3356425	2	1	1	3	2	1	5	21	ST-21 complex	132	1729449	3	219377	218.6	775.052	149.155	132.314	5507206	775.052	99.7	0	0.3	0
