# Supplementary material for: Increasing prevalence of a fluoroquinolone resistance mutation amongst Campylobacter jejuni isolates from four human infectious intestinal disease studies in the United Kingdom
Source: PLoS One. 2020 Jan 30;15(1):e0227535. doi: 10.1371/journal.pone.0227535 (PMC6992184; doi:10.1371/journal.pone.0227535)
Supplement: S2 Table — On the “Concise” spreadsheet, yes refers to presence of the T86I mutation and no refers to absence. The “Full” spreadsheet lists total numbers in each of the STs for each of the four studies. (XLSX) [file pone.0227535.s002.xlsx]

## Sheet: Concise
ST	TOTAL		IID1		IID2		INTEGRATE		ENIGMA
	Yes	No	Yes	No	Yes	No	Yes	No	Yes	No
21	9	42	0	24	1	6	1	3	7	9
257	2	44	0	29	0	6	0	1	2	8
48	2	31	1	13	0	6	0	2	1	10
50	4	24	1	11	0	1	2	4	1	8
51	2	10	0	3	1	2	0	2	1	3
19	3	9	1	4	1	4	0	1	1	0
104	2	7	1	7	0	0	1	0	0	0
5136	9	0	0	0	0	0	1	0	8	0
464	8	0	0	0	2	0	1	0	5	0
206	1	7	0	5	0	1	0	1	1	0
227	2	5	2	1	0	0	0	0	0	4
354	6	1	0	1	2	0	2	0	2	0
433	2	4	2	3	0	1	0	0	0	0
572	6	0	0	0	4	0	2	0	0	0
44	2	4	0	4	0	0	2	0	0	0
6461	6	0	0	0	0	0	0	0	6	0
400	3	2	0	0	0	2	1	0	2	0
5	4	1	0	0	0	1	2	0	2	0
403	1	3	0	0	0	0	0	0	1	3
2254	4	0	0	0	0	0	1	0	3	0
658	1	3	1	0	0	0	0	2	0	1
883	3	1	0	0	1	0	0	0	2	1
574	1	2	0	0	0	1	0	0	1	1
985	2	0	0	0	0	0	0	0	2	0
2274	1	1	0	0	0	0	1	1	0	0
9580	2	0	0	0	0	0	0	0	2	0
2083	2	0	1	0	1	0	0	0	0	0
2135	2	0	0	0	2	0	0	0	0	0
Fail	1	1	1	0	0	0	0	0	0	1
1759	1	0	0	0	0	0	1	0	0	0
2803	1	0	1	0	0	0	0	0	0	0
523	1	0	1	0	0	0	0	0	0	0
1036	1	0	0	0	0	0	0	0	1	0
8106	1	0	0	0	0	0	0	0	1	0
9585	1	0	0	0	0	0	0	0	1	0
6759	1	0	0	0	0	0	0	0	1	0
1519	1	0	0	0	0	0	1	0	0	0
2100	1	0	0	0	0	0	0	0	1	0
2036	1	0	1	0	0	0	0	0	0	0
2033	1	0	0	0	1	0	0	0	0	0
1476	1	0	1	0	0	0	0	0	0	0
148	1	0	0	0	1	0	0	0	0	0
6736	1	0	0	0	0	0	1	0	0	0
7641	1	0	0	0	1	0	0	0	0	0
2085	1	0	1	0	0	0	0	0	0	0

## Sheet: Full
ST	TOTAL		IID1		IID2		INTEGRATE		ENIGMA
	Yes	No	Yes	No	Yes	No	Yes	No	Yes	No
21	9	42	0	24	1	6	1	3	7	9
257	2	44	0	29	0	6	0	1	2	8
45	0	43	0	25	0	3	0	4	0	11
48	2	31	1	13	0	6	0	2	1	10
50	4	24	1	11	0	1	2	4	1	8
53	0	28	0	18	0	4	0	0	0	6
61	0	16	0	9	0	2	0	1	0	4
42	0	15	0	7	0	3	0	0	0	5
137	0	13	0	6	0	3	0	0	0	4
22	0	13	0	7	0	2	0	2	0	2
51	2	10	0	3	1	2	0	2	1	3
19	3	9	1	4	1	4	0	1	1	0
104	2	7	1	7	0	0	1	0	0	0
5136	9	0	0	0	0	0	1	0	8	0
52	0	8	0	5	0	2	0	0	0	1
464	8	0	0	0	2	0	1	0	5	0
47	0	8	0	8	0	0	0	0	0	0
206	1	7	0	5	0	1	0	1	1	0
267	0	7	0	3	0	0	0	0	0	4
227	2	5	2	1	0	0	0	0	0	4
49	0	7	0	7	0	0	0	0	0	0
354	6	1	0	1	2	0	2	0	2	0
433	2	4	2	3	0	1	0	0	0	0
572	6	0	0	0	4	0	2	0	0	0
44	2	4	0	4	0	0	2	0	0	0
324	0	6	0	6	0	0	0	0	0	0
6461	6	0	0	0	0	0	0	0	6	0
475	0	6	0	4	0	1	0	0	0	1
400	3	2	0	0	0	2	1	0	2	0
5	4	1	0	0	0	1	2	0	2	0
262	0	5	0	5	0	0	0	0	0	0
583	0	5	0	3	0	1	0	0	0	1
132	0	4	0	2	0	0	0	0	0	2
403	1	3	0	0	0	0	0	0	1	3
122	0	4	0	0	0	0	0	0	0	4
2254	4	0	0	0	0	0	1	0	3	0
520	0	4	0	4	0	0	0	0	0	0
658	1	3	1	0	0	0	0	2	0	1
883	3	1	0	0	1	0	0	0	2	1
205	0	4	0	4	0	0	0	0	0	0
353	0	4	0	4	0	0	0	0	0	0
824	0	3	0	1	0	2	0	0	0	0
447	0	3	0	2	0	0	0	1	0	0
574	1	2	0	0	0	1	0	0	1	1
508	0	3	0	0	0	2	0	0	0	1
2133	0	3	0	1	0	0	0	0	0	2
1044	0	3	0	0	0	0	0	2	0	1
25	0	2	0	2	0	0	0	0	0	0
677	0	2	0	0	0	1	0	1	0	0
2149	0	2	0	0	0	0	0	0	0	2
985	2	0	0	0	0	0	0	0	2	0
273	0	2	0	0	0	2	0	0	0	0
9578	0	2	0	2	0	0	0	0	0	0
2274	1	1	0	0	0	0	1	1	0	0
38	0	2	0	2	0	0	0	0	0	0
9580	2	0	0	0	0	0	0	0	2	0
2083	2	0	1	0	1	0	0	0	0	0
606	0	2	0	1	0	1	0	0	0	0
2135	2	0	0	0	2	0	0	0	0	0
Fail	1	1	1	0	0	0	0	0	0	1
334	0	2	0	1	0	0	0	1	0	0
5740	0	1	0	1	0	0	0	0	0	0
2324	0	1	0	1	0	0	0	0	0	0
1370	0	1	0	0	0	0	0	0	0	1
1759	1	0	0	0	0	0	1	0	0	0
670	0	1	0	0	0	1	0	0	0	0
266	0	1	0	0	0	0	0	1	0	0
5596	0	1	0	1	0	0	0	0	0	0
55	0	1	0	1	0	0	0	0	0	0
535	0	1	0	1	0	0	0	0	0	0
9577	0	1	0	1	0	0	0	0	0	0
9576	0	1	0	1	0	0	0	0	0	0
9579	0	1	0	1	0	0	0	0	0	0
2219	0	1	0	0	0	1	0	0	0	0
538	0	1	0	0	0	0	0	0	0	1
312	0	1	0	0	0	0	0	1	0	0
270	0	1	0	0	0	1	0	0	0	0
2803	1	0	1	0	0	0	0	0	0	0
797	0	1	0	1	0	0	0	0	0	0
7632	0	1	0	1	0	0	0	0	0	0
7633	0	1	0	1	0	0	0	0	0	0
7631	0	1	0	1	0	0	0	0	0	0
7637	0	1	0	0	0	1	0	0	0	0
7635	0	1	0	0	0	1	0	0	0	0
1257	0	1	0	0	0	0	0	0	0	1
1255	0	1	0	1	0	0	0	0	0	0
7432	0	1	0	0	0	0	0	1	0	0
523	1	0	1	0	0	0	0	0	0	0
587	0	1	0	1	0	0	0	0	0	0
448	0	1	0	0	0	1	0	0	0	0
443	0	1	0	1	0	0	0	0	0	0
8204	0	1	0	0	0	1	0	0	0	0
2836	0	1	0	1	0	0	0	0	0	0
5483	0	1	0	0	0	0	0	0	0	1
1723	0	1	0	1	0	0	0	0	0	0
1721	0	1	0	1	0	0	0	0	0	0
290	0	1	0	1	0	0	0	0	0	0
436	0	1	0	0	0	1	0	0	0	0
335	0	1	0	1	0	0	0	0	0	0
5664	0	1	0	1	0	0	0	0	0	0
9401	0	1	0	0	0	0	0	0	0	1
1036	1	0	0	0	0	0	0	0	1	0
6209	0	1	0	0	0	0	0	0	0	1
1035	0	1	0	1	0	0	0	0	0	0
8106	1	0	0	0	0	0	0	0	1	0
4279	0	1	0	0	0	0	0	0	0	1
2424	0	1	0	1	0	0	0	0	0	0
9582	0	1	0	0	0	1	0	0	0	0
9583	0	1	0	0	0	1	0	0	0	0
7640	0	1	0	0	0	1	0	0	0	0
9585	1	0	0	0	0	0	0	0	1	0
222	0	1	0	1	0	0	0	0	0	0
6759	1	0	0	0	0	0	0	0	1	0
4680	0	1	0	1	0	0	0	0	0	0
863	0	1	0	1	0	0	0	0	0	0
862	0	1	0	1	0	0	0	0	0	0
1519	1	0	0	0	0	0	1	0	0	0
2100	1	0	0	0	0	0	0	0	1	0
881	0	1	0	0	0	1	0	0	0	0
4766	0	1	0	0	0	1	0	0	0	0
233	0	1	0	1	0	0	0	0	0	0
2036	1	0	1	0	0	0	0	0	0	0
2033	1	0	0	0	1	0	0	0	0	0
1476	1	0	1	0	0	0	0	0	0	0
2091	0	1	0	1	0	0	0	0	0	0
2875	0	1	0	0	0	0	0	0	0	1
3621	0	1	0	1	0	0	0	0	0	0
1361	0	1	0	0	0	1	0	0	0	0
148	1	0	0	0	1	0	0	0	0	0
6736	1	0	0	0	0	0	1	0	0	0
5044	0	1	0	1	0	0	0	0	0	0
7641	1	0	0	0	1	0	0	0	0	0
2085	1	0	1	0	0	0	0	0	0	0
356	0	1	0	1	0	0	0	0	0	0
1365	0	1	0	1	0	0	0	0	0	0
990	0	1	0	0	0	1	0	0	0	0
Tot	109	492
