# Supplementary material for: Increasing prevalence of a fluoroquinolone resistance mutation amongst Campylobacter jejuni isolates from four human infectious intestinal disease studies in the United Kingdom
Source: PLoS One. 2020 Jan 30;15(1):e0227535. doi: 10.1371/journal.pone.0227535 (PMC6992184; doi:10.1371/journal.pone.0227535)
Supplement: S3 Table — (XLSX) [file pone.0227535.s003.xlsx]

## Sheet: diversity.Group
category	size	richness	simpsonsIndexOfDiversity	simpsonsReciprocalIndex	equitability
IID1	293	79	0.959918	24.9489	0.315808
IID2	93	49	0.967279	30.5618	0.623711
Integrate	52	31	0.953402	21.4603	0.692268
EnigmaCaseControl	163	51	0.960217	25.1362	0.492867
